# Supplementary material for: PbARID-associated chromatin remodeling events are essential for gametocyte development in Plasmodium
Source: Nucleic Acids Res. 2024 Mar 30;52(10):5624–42. doi: 10.1093/nar/gkae207 (PMC11162789; doi:10.1093/nar/gkae207)
Supplement: gkae207_Supplemental_Files [file gkae207_supplemental_files.zip]

Archive with 7 entries (7 files):
- Supplementary Data_2.pdf
- Table_S1.xlsx
- Table_S2.xlsx
- Table_S3.xlsx
- Table_S4.xlsx
- Table_S5.xlsx
- Table_S6.xlsx
