# Supplementary material for: PbARID-associated chromatin remodeling events are essential for gametocyte development in Plasmodium
Source: Nucleic Acids Res. 2024 Mar 30;52(10):5624–42. doi: 10.1093/nar/gkae207 (PMC11162789; doi:10.1093/nar/gkae207)
Supplement: gkae207_Supplemental_Files [file gkae207_supplemental_files.zip › Table_S1.xlsx]

## Sheet: RNA-seq
Table S1. Differential expression analysis between pbarid(-) and wild-type
ID	annotation	average FPKM in WT	log2(fold change)	p-value adj	significantly downregulated gene	significantly upregulated gene	target gene	sex specificity
PBANKA_0100600	schizont membrane associated cytoadherence protein	172.593	0.269293	0.638138				other
PBANKA_0100700	Plasmodium exported protein, unknown function	390.522	0.141549	0.839444				other
PBANKA_0100800	zinc finger protein, putative	210.837	-0.0800693	0.870702				other
PBANKA_0100900	ATP-dependent RNA helicase MTR4, putative	41.5638	0.473196	0.0113178				other
PBANKA_0101000	MYND-type zinc finger protein, putative	16.4343	0.506091	0.0856595				other
PBANKA_0101100	liver merozoite formation protein	16.1836	-0.118427	0.676691				female
PBANKA_0101200	elongation factor G, putative	15.7415	0.145227	0.604285				other
PBANKA_0101300	geranylgeranyl transferase type-2 subunit beta, putative	10.6681	0.243722	0.365037				other
PBANKA_0101400	SAC3 domain-containing protein, putative	50.7345	-0.071019	0.856511				other
PBANKA_0101500	conserved Plasmodium protein, unknown function	235.517	-0.347689	0.215438				female
PBANKA_0101700	conserved Plasmodium protein, unknown function	89.7834	-1.05844	3.65805e-06	●		●	male
PBANKA_0101800	SDE2 domain-containing protein, putative	381.246	-0.543644	0.00421237				female
PBANKA_0101900	RNA-binding protein, putative	37.9594	0.269985	0.227826				other
PBANKA_0102000	mitochondrial chaperone BCS1, putative	16.6371	0.39725	0.17319				other
PBANKA_0102100	dihydroorotate dehydrogenase, putative	96.1911	-1.37426	1.7612e-15	●			female
PBANKA_0102200	trophozoite exported protein 1, putative	29.1201	0.548604	0.00515899				other
PBANKA_0102300	cation/H+ antiporter	46.0375	-0.0290977	0.899724				other
PBANKA_0102400	PbARID	18.0132	-1.4031	2.95232e-07	●			other
PBANKA_0102500	phenylalanine--tRNA ligase, putative	26.5688	0.493738	0.000354428				other
PBANKA_0102600	NdP2 protein, putative	46.1256	-0.314553	0.0621177				male
PBANKA_0102700	conserved Plasmodium protein, unknown function	116.618	-1.64939	2.75891e-24	●		●	male
PBANKA_0102800	conserved Plasmodium protein, unknown function	11.3469	-0.182938	0.62162				other
PBANKA_0102900	AP2 domain transcription factor, putative	53.8564	0.785831	0.026611				female
PBANKA_0103000	ribosomal protein L41, mitochondrial, putative	81.5559	-0.345377	0.250076				other
PBANKA_0103100	conserved Plasmodium protein, unknown function	11.1303	0.113067	0.688221				other
PBANKA_0103200	conserved protein, unknown function	451.681	-1.29852	1.41314e-11	●			female
PBANKA_0103300	GYF domain-containing protein, putative	83.1412	0.523682	0.0752337				other
PBANKA_0103400	glyoxalase I-like protein GILP, putative	59.1222	-0.638423	3.04776e-05				other
PBANKA_0103700	conserved Plasmodium protein, unknown function	36.4304	0.314387	0.0915462				other
PBANKA_0103800	50S ribosomal protein L24, putative	26.4238	0.252743	0.234179				other
PBANKA_0103900	KH domain-containing protein, putative	89.6569	-0.519555	0.252979				other
PBANKA_0104000	acylphosphatase, putative	209.395	-0.963959	1.11518e-05			●	other
PBANKA_0104100	serine/threonine protein kinase ARK1, putative	202.635	-1.61866	1.38703e-11	●		●	male
PBANKA_0104200	calcium-binding protein, putative	29.2617	-2.29158	1.97848e-15	●			male
PBANKA_0104400	nucleoside diphosphate kinase, putative	31.0068	-1.37709	2.18439e-08	●			male
PBANKA_0104500	conserved Plasmodium protein, unknown function	591.814	-0.250083	0.28292				female
PBANKA_0104600	DNA repair protein RAD50, putative	34.4664	0.48798	0.0466249				other
PBANKA_0104700	elongation of fatty acids protein, putative	232.375	-0.30105	0.0454643			●	other
PBANKA_0104800	protein KIC1, putative	27.1861	0.665684	0.00331409				other
PBANKA_0104900	RNA-binding protein, putative	69.1081	0.495038	0.0047526				other
PBANKA_0105000	ubiquitin-conjugating enzyme E2 PEX4, putative	114.023	-0.183867	0.594286				other
PBANKA_0105100	conserved Plasmodium protein, unknown function	1117.25	-0.267898	0.156318				female
PBANKA_0105200	polypyrimidine tract-binding protein, putative	24.2725	0.353039	0.0409209				other
PBANKA_0105300	conserved Plasmodium protein, unknown function	38.3892	0.182905	0.569541				other
PBANKA_0105400	coatomer alpha subunit, putative	31.6923	0.234258	0.179039				other
PBANKA_0105500	glutaredoxin-like protein	38.8069	0.530968	0.000577899				other
PBANKA_0105600	translation initiation factor IF-2, putative	41.1883	0.439907	0.00994181				other
PBANKA_0105700	MYND-type zinc finger protein, putative	31.2514	0.815082	2.80821e-06				other
PBANKA_0105800	RING zinc finger protein, putative	37.8674	-0.512439	0.0128855				other
PBANKA_0105900	uroporphyrinogen III decarboxylase	29.3014	-0.154558	0.587838				other
PBANKA_0106000	G-protein associated signal transduction protein, putative	43.5492	-0.113844	0.591601				other
PBANKA_0106100	4-hydroxybenzoate polyprenyltransferase, putative	14.062	-0.847691	0.0372346				other
PBANKA_0106200	spindle assembly abnormal protein 6	97.8211	-0.489846	0.0662583			●	male
PBANKA_0106300	conserved Plasmodium protein, unknown function	587.291	-0.393479	0.363694				female
PBANKA_0106400	GTP-binding protein, putative	21.9713	-0.148668	0.591469				other
PBANKA_0106500	conserved Plasmodium protein, unknown function	15.0469	0.293421	0.136956				other
PBANKA_0106600	diphthine methyltransferase, putative	20.1198	0.103809	0.741534				other
PBANKA_0106700	conserved Plasmodium protein, unknown function	13.392	0.609455	0.00139863				other
PBANKA_0106800	conserved Plasmodium protein, unknown function	36.0284	-0.562263	0.00700972				other
PBANKA_0106900	heptatricopeptide repeat-containing protein, putative	10.8591	-0.465269	0.0143083				other
PBANKA_0107000	respiratory chain complex 4 associated protein 4, putative	232.551	-0.260875	0.109077				other
PBANKA_0107100	proteasome subunit alpha type-2, putative	84.4687	0.34084	0.158854				other
PBANKA_0107200	conserved Plasmodium protein, unknown function	126.287	-1.09764	1.47276e-07	●		●	male
PBANKA_0107300	T-complex protein 1 subunit zeta, putative	62.7323	0.439083	0.045999				other
PBANKA_0107400	ornithine aminotransferase, putative	141.792	-0.0240788	0.954375			●	other
PBANKA_0107500	conserved Plasmodium protein, unknown function	15.7191	0.0216785	0.944759				other
PBANKA_0107600	nucleoporin NUP637, putative	17.4573	0.440079	0.133018				other
PBANKA_0107700	zinc transporter ZIP1	129.312	-0.0289794	0.924928				other
PBANKA_0107800	citrate synthase-like protein, putative	12.8582	0.173208	0.432807				other
PBANKA_0107900	conserved Plasmodium protein, unknown function	35.3323	-0.120635	0.481455				other
PBANKA_0108000	mitochondrial cardiolipin synthase, putative	16.3709	0.149112	0.585008			●	other
PBANKA_0108100	conserved Plasmodium protein, unknown function	33.1858	0.0968522	0.788545			●	other
PBANKA_0108200	protein KIC6, putative	17.4981	0.592741	0.000203361				other
PBANKA_0108300	palmitoyltransferase DHHC2	348.466	-0.187273	0.500461				female
PBANKA_0108400	conserved Plasmodium protein, unknown function	11.1963	0.0626355	0.821063				other
PBANKA_0108500	ribosomal protein L19, mitochondrial, putative	20.6252	0.0561713	0.843719				other
PBANKA_0108600	pre-mRNA-splicing factor SLU7, putative	28.3527	0.0659004	0.784149				other
PBANKA_0108700	RNA-binding protein 25, putative	169.779	0.221274	0.459672				other
PBANKA_0108800	histone H3, putative	443.838	-0.22718	0.599834			●	other
PBANKA_0108900	peptidyl-tRNA hydrolase PTRHD1, putative	34.8732	0.528871	0.00950211				other
PBANKA_0109000	conserved Plasmodium protein, unknown function	35.9258	0.777528	0.0152335				other
PBANKA_0109100	transketolase, putative	78.4119	0.533354	0.00265914				other
PBANKA_0109200	transcription elongation factor SPT5, putative	60.6234	0.561764	0.000221409				other
PBANKA_0109300	SNARE associated Golgi protein, putative	50.9672	-0.456934	0.0600652				other
PBANKA_0109400	succinate dehydrogenase subunit 3, putative	51.2679	0.240507	0.301457				other
PBANKA_0109500	AP2 domain transcription factor, putative	51.2689	-0.0128688	0.967003				other
PBANKA_0109600	ATP synthase-associated protein, putative	123.176	0.137135	0.604414				other
PBANKA_0109700	SWI/SNF-related matrix-associated actin-dependent regulator of chromatin, putative	59.3156	0.432673	0.06104				other
PBANKA_0109800	conserved protein, unknown function	442.321	-0.107447	0.811784				female
PBANKA_0109900	basal complex transmembrane protein 1, putative	304.489	-0.604009	0.0327689				female
PBANKA_0110000	60S ribosomal protein L39, putative	459.691	0.469596	0.0784825				other
PBANKA_0110100	conserved Plasmodium protein, unknown function	47.2675	0.342373	0.405676				other
PBANKA_0110200	lsm12, putative	108.972	-0.169242	0.598667				other
PBANKA_0110300	conserved Plasmodium protein, unknown function	34.6209	0.932866	0.00589769				other
PBANKA_0110400	eukaryotic translation initiation factor 3 subunit L, putative	20.3859	0.327709	0.318363				other
PBANKA_0110500	leucine-rich repeat protein	166.992	-0.0584935	0.897789				female
PBANKA_0110600	transmembrane protein 234, putative	11.854	-0.0846064	0.834253				other
PBANKA_0110700	conserved Plasmodium protein, unknown function	17.5429	-0.0845893	0.900759				female
PBANKA_0110800	conserved Plasmodium protein, unknown function	787.128	0.150519	0.596798			●	female
PBANKA_0110900	cytoplasmic tRNA 2-thiolation protein 1, putative	44.6876	0.300935	0.219698				female
PBANKA_0111000	6-cysteine protein P12, putative	39.4367	0.813917	0.159719				other
PBANKA_0111100	6-cysteine protein P12p, putative	27.4848	-0.0531516	0.921704				other
PBANKA_0111200	nucleolar GTP-binding protein 1, putative	79.6799	0.233465	0.19632				other
PBANKA_0111300	conserved Plasmodium protein, unknown function	125.953	0.124323	0.556994				other
PBANKA_0111400	conserved Plasmodium protein, unknown function	208.068	0.0740183	0.803798				other
PBANKA_0111500	conserved Plasmodium protein, unknown function	63.1236	0.288633	0.356796				other
PBANKA_0111600	rhoptry protein ROP14, putative	11.3221	0.384782	0.450933				other
PBANKA_0111700	50S ribosomal protein L18, apicoplast, putative	116.601	0.0453624	0.859658				other
PBANKA_0111800	AP-3 complex subunit beta, putative	13.7584	0.37833	0.0434437				other
PBANKA_0112000	syntaxin-binding protein, putative	12.3379	0.115891	0.652207				other
PBANKA_0112100	AP2 domain transcription factor, putative	25.6834	0.601095	0.00451326				other
PBANKA_0112200	myosin E	28.4875	0.606531	0.256067				other
PBANKA_0112300	filamin domain-containing protein, putative	31.1691	-0.0404308	0.88022				other
PBANKA_0112400	cytosolic Fe-S cluster assembly factor NAR1, putative	17.6791	0.110634	0.625644				other
PBANKA_0112500	major facilitator superfamily-related transporter, putative	31.3528	0.373287	0.296725				other
PBANKA_0201500	Plasmodium exported protein, unknown function	102.861	0.642986	0.0314662				other
PBANKA_0201600	early transcribed membrane protein	2089.98	0.451965	0.336668				other
PBANKA_0201700	PIMMS1 protein	39.9339	0.410739	0.0804744				female
PBANKA_0201800	TatD-like deoxyribonuclease	18.7023	0.639431	0.000536942				other
PBANKA_0201900	conserved protein, unknown function	210.909	0.39241	0.00740088				other
PBANKA_0202000	eukaryotic translation initiation factor 4E, putative	65.5041	0.277171	0.124888				other
PBANKA_0202200	conserved Plasmodium protein, unknown function	15.9588	-0.0407633	0.879426				other
PBANKA_0202300	UMP-CMP kinase, putative	37.0617	-0.191741	0.273538				other
PBANKA_0202400	conserved Plasmodium protein, unknown function	40.1121	0.0772142	0.83012				other
PBANKA_0202500	P-loop containing nucleoside triphosphate hydrolase, putative	53.2777	-0.487152	0.167328			●	male
PBANKA_0202600	conserved protein, unknown function	19.3775	0.671358	0.00405039				other
PBANKA_0202700	kinesin-8B	96.5255	-3.65607	2.24058e-53	●		●	male
PBANKA_0202800	adenylate kinase-like protein 1, putative	11.3997	0.0642691	0.866334				other
PBANKA_0202900	transcription initiation factor TFIIB, putative	69.6743	0.263316	0.194847				other
PBANKA_0203000	chromatin assembly factor 1 subunit C, putative	538.042	0.047097	0.893009				other
PBANKA_0203100	phosphatidylinositol-4-phosphate 5-kinase, putative	43.1808	0.143158	0.54016				other
PBANKA_0203200	bromodomain protein 3, putative	28.0368	0.297004	0.0804744				other
PBANKA_0203300	DNA-directed RNA polymerase II subunit RPB9, putative	39.9318	0.327361	0.235321				other
PBANKA_0203400	FAD-linked sulfhydryl oxidase ERV1, putative	36.9275	-0.0582113	0.802948				other
PBANKA_0203500	selenocysteine-specific elongation factor, putative	29.1546	0.114772	0.536723				other
PBANKA_0203600	conserved Plasmodium protein, unknown function	729.167	0.449608	0.0116228				female
PBANKA_0203650	respiratory chain complex 2 associated protein 3, putative	49.907	0.227707	0.396347				other
PBANKA_0203750	phosphatidate cytidylyltransferase, putative	38.6168	-0.323204	0.0322768				female
PBANKA_0203800	phenylalanine--tRNA ligase alpha subunit, putative	41.1283	0.402074	0.0667646				other
PBANKA_0203900	rRNA biogenesis protein RRP36, putative	44.0343	-0.541002	0.223805				other
PBANKA_0204000	cold-shock protein, putative	15.279	0.155493	0.629592				other
PBANKA_0204100	N-acetyltransferase, GNAT family, putative	68.7808	0.126035	0.574336				other
PBANKA_0204200	tubulin-specific chaperone a, putative	168.839	0.274123	0.225945				male
PBANKA_0204400	cleavage and polyadenylation specificity factor subunit 5, putative	172.608	0.250868	0.403872				female
PBANKA_0204500	LCCL domain-containing protein, putative	213.883	0.203175	0.658687			●	female
PBANKA_0204600	photosensitized INA-labeled protein PHIL1	319.929	-0.753025	0.0841868				other
PBANKA_0204700	mitochondrial carrier protein, putative	42.0623	-0.0719976	0.784406				other
PBANKA_0204800	secreted ookinete protein, putative	65.8239	-0.107192	0.627009				other
PBANKA_0204900	DnaJ domain-containing protein, putative	40.2027	-0.353469	0.0689138				other
PBANKA_0205000	ELM2 domain-containing protein, putative	162.6	0.238702	0.525819				other
PBANKA_0205100	mitochondrial carrier protein, putative	40.4974	0.108709	0.812536				other
PBANKA_0205200	conserved Plasmodium protein, unknown function	121.389	0.00247153	0.993925				other
PBANKA_0205300	conserved protein, unknown function	13.7066	0.148701	0.565229				other
PBANKA_0205400	proteasome subunit beta type-3, putative	117.989	0.228495	0.354965				other
PBANKA_0205800	eukaryotic translation initiation factor 2-alpha kinase 2	223.561	-0.398352	0.205045				other
PBANKA_0205900	Niemann-Pick type C1-related protein, putative	44.019	0.416989	0.00383068				other
PBANKA_0206000	ATP synthase-associated protein, putative	117.013	0.0205415	0.926848				other
PBANKA_0206100	CCR4 domain-containing protein 3, putative	39.517	-0.121231	0.753948				other
PBANKA_0206200	conserved protein, unknown function	20.7803	-0.337162	0.161783				other
PBANKA_0206300	centrin-1, putative	400.443	-1.01138	5.49918e-08	●		●	male
PBANKA_0206500	ras-related protein Rab-5C, putative	95.8777	0.105827	0.768018				other
PBANKA_0206600	asparagine and aspartate rich protein 2, putative	21.7159	0.440709	0.0195701				other
PBANKA_0206700	conserved Plasmodium protein, unknown function	13.6649	-1.70792	1.26346e-20	●		●	male
PBANKA_0206800	conserved Plasmodium protein, unknown function	32.6927	-0.477637	0.176399				male
PBANKA_0206900	pre-rRNA-processing protein TSR2, putative	24.1158	0.671552	0.00163626				other
PBANKA_0207000	calcium-transporting ATPase, putative	111.027	0.150453	0.386362				other
PBANKA_0207100	EF hand domain-containing protein, putative	49.5781	-1.20656	1.48835e-12	●		●	male
PBANKA_0207200	V-type proton ATPase subunit C, putative	39.8436	-0.256384	0.348292				other
PBANKA_0207300	conserved protein, unknown function	12.5177	0.098311	0.73687				other
PBANKA_0207400	3'-5' exonuclease, putative	14.8807	-0.405024	0.19736				other
PBANKA_0207500	cyclin-dependent kinases regulatory subunit, putative	54.8147	0.0333327	0.919474				other
PBANKA_0207600	asparagine-rich antigen, putative	73.1815	-0.439483	0.040991				other
PBANKA_0207700	FtsJ-like methyltransferase, putative	12.5574	-0.0181936	0.969416				other
PBANKA_0207900	conserved Plasmodium protein, unknown function	14.7995	-0.258423	0.408133				other
PBANKA_0208000	cyclase-associated protein	154.241	-0.10164	0.661807			●	other
PBANKA_0208100	heptatricopeptide repeat and RAP domain-containing protein, putative	45.9882	-0.849921	0.0199656				other
PBANKA_0208200	conserved Plasmodium protein, unknown function	97.9774	-0.143582	0.561638				other
PBANKA_0208300	novel putative transporter 1	23.8394	-0.280824	0.37164				other
PBANKA_0208400	major facilitator superfamily-related transporter, putative	37.3998	-1.10586	0.000451284	●		●	other
PBANKA_0208600	conserved protein, unknown function	25.7903	0.396142	0.14046				other
PBANKA_0208700	4-hydroxy-3-methylbut-2-enyl diphosphate reductase, putative	42.1486	0.183778	0.284851				other
PBANKA_0208800	ubiquitin carboxyl-terminal hydrolase 1, putative	37.3214	0.729435	0.000132933				other
PBANKA_0208900	StAR-related lipid transfer protein, putative	68.0073	0.160862	0.832932				other
PBANKA_0209000	protein E140, putative	13.7891	-0.398557	0.035223				other
PBANKA_0209100	thrombospondin-related sporozoite protein	42.6583	0.112091	0.851834				other
PBANKA_0209200	parasite-infected erythrocyte surface protein	17.94	-0.0822101	0.846242				other
PBANKA_0209300	actin-related protein ARP1	489.211	-0.2191	0.258003			●	female
PBANKA_0209400	L-seryl-tRNA(Sec) kinase, putative	21.2808	-0.765211	0.000103172				other
PBANKA_0209500	ATP-dependent DNA/RNA helicase PSH1, putative	28.7423	-0.203898	0.506643				other
PBANKA_0209700	zinc-carboxypeptidase, putative	51.0057	0.271316	0.462083				female
PBANKA_0209900	nucleoside transporter 4, putative	10.7519	-0.033765	0.923828				other
PBANKA_0210000	vacuolar protein sorting-associated protein 51, putative	10.4534	0.305254	0.06137				other
PBANKA_0210100	vacuolar protein sorting-associated protein VTA1, putative	60.6941	0.343342	0.094204				female
PBANKA_0210200	aspartate--tRNA ligase, putative	114.826	-0.292398	0.0604171				other
PBANKA_0210300	seipin domain-containing protein, putative	11.8605	-0.669164	0.000652812				other
PBANKA_0210400	DNA mismatch repair protein PMS1, putative	118.893	-0.719802	0.000131589			●	male
PBANKA_0210600	ubiquitin carboxyl-terminal hydrolase, putative	55.9378	0.108822	0.614128				other
PBANKA_0210700	conserved Plasmodium protein, unknown function	34.189	0.238293	0.27594				other
PBANKA_0210800	conserved Plasmodium protein, unknown function	38.1352	0.447657	0.090611				other
PBANKA_0210900	dolichyl-diphosphooligosaccharide--protein glycosyltransferase subunit OST2, putative	16.538	0.550641	0.0488623				other
PBANKA_0211000	mitochondrial import inner membrane translocase subunit TIM50, putative	25.4562	0.368344	0.0321336				other
PBANKA_0211200	conserved protein, unknown function	18.1113	-0.0568093	0.810389				other
PBANKA_0211300	cysteine desulfurase IscS, putative	32.9172	-0.0606858	0.8114				other
PBANKA_0211400	DNA (cytosine-5)-methyltransferase, putative	18.3255	0.308663	0.134704				other
PBANKA_0211500	proteasome subunit alpha type-5, putative	110.258	0.15955	0.569751				other
PBANKA_0211600	mTERF domain-containing protein, putative	23.2891	0.443028	0.00873502				other
PBANKA_0211900	cation transporting ATPase, putative	13.7603	0.350102	0.101874				other
PBANKA_0212100	eukaryotic translation initiation factor 2 subunit alpha	201.047	0.0713697	0.760444				other
PBANKA_0212200	anaphase-promoting complex subunit 1, putative	17.0474	0.284505	0.431418				other
PBANKA_0212300	actin-like protein, putative	29.2724	-0.144057	0.586415				other
PBANKA_0212400	conserved protein, unknown function	82.9465	-0.01406	0.958059				other
PBANKA_0212500	SDH5 domain-containing protein, putative	37.2921	-0.199854	0.406134				other
PBANKA_0212600	conserved Plasmodium protein, unknown function	96.2216	-1.87734	1.65389e-09	●		●	male
PBANKA_0212700	RING zinc finger protein, putative	47.9352	-0.212709	0.4563			●	other
PBANKA_0212800	alpha/beta hydrolase, putative	56.3154	-0.774993	0.000194776				female
PBANKA_0212900	conserved Plasmodium protein, unknown function	47.9165	0.293369	0.224113				other
PBANKA_0213000	RNA-binding protein, putative	80.9721	-0.345546	0.345459				other
PBANKA_0213100	signal recognition particle subunit SRP9, putative	63.312	-0.00845449	0.978811				other
PBANKA_0213200	allantoicase, putative	114.145	0.204986	0.490051				other
PBANKA_0213300	1-cys peroxiredoxin, putative	15.1673	-0.00821739	0.983833				other
PBANKA_0213400	60S ribosomal export protein NMD3, putative	24.4851	0.339022	0.0353652				other
PBANKA_0213500	ribosome biogenesis protein BRX1, putative	106.913	0.144596	0.603412				other
PBANKA_0213600	N6-adenosine-methyltransferase MT-A70, putative	55.8554	-0.205844	0.500461				other
PBANKA_0213700	COX assembly mitochondrial protein, putative	111.165	-1.32609	3.32734e-19	●			other
PBANKA_0213800	zinc finger protein, putative	53.3284	-0.652056	0.00176757				female
PBANKA_0213900	dynein light chain, putative	120.574	-2.5491	2.03324e-28	●		●	male
PBANKA_0214000	dynein heavy chain, putative	52.0832	0.343046	0.321746				female
PBANKA_0214100	conserved protein, unknown function	17.259	-0.271733	0.444548				other
PBANKA_0214200	tRNA pseudouridine synthase D, putative	28.3317	0.160013	0.537649				other
PBANKA_0214300	AP-4 complex subunit beta, putative	35.7449	0.294031	0.115676				other
PBANKA_0214400	AP2 domain transcription factor AP2-L	69.6859	0.094027	0.605984				other
PBANKA_0214500	IMP1-like protein, putative	139.309	-0.509707	0.0188014				other
PBANKA_0214600	Plasmodium exported protein, unknown function	35.5538	0.274995	0.642622				other
PBANKA_0214700	Plasmodium exported protein, unknown function	250.644	0.206865	0.352846				other
PBANKA_0214800	heat shock protein, putative	296.57	0.0721775	0.810687				other
PBANKA_0300600	Plasmodium exported protein, unknown function	234.112	-0.544989	0.289748				other
PBANKA_0300700	nucleic acid-binding protein, putative	57.5238	0.276039	0.336792				female
PBANKA_0300800	octaprenyl pyrophosphate synthase, putative	11.4799	-0.21548	0.499026				other
PBANKA_0300900	conserved Plasmodium protein, unknown function	45.8945	-0.0595475	0.865238				other
PBANKA_0301000	repetitive organellar protein, putative	66.8774	-0.0520238	0.89548				other
PBANKA_0301100	conserved Plasmodium protein, unknown function	96.8595	-0.20658	0.361754				other
PBANKA_0301200	ERCC1 nucleotide excision repair protein, putative	53.8899	-0.161614	0.490174				male
PBANKA_0301300	conserved protein, unknown function	2335.68	-0.143409	0.505995			●	other
PBANKA_0301400	conserved Plasmodium protein, unknown function	32.0885	-0.239731	0.182516				male
PBANKA_0301500	protein MAK16, putative	44.434	0.353496	0.117024				other
PBANKA_0301600	conserved Plasmodium protein, unknown function	1121.9	0.0286132	0.916315				female
PBANKA_0301700	5'-3' exonuclease, putative	43.0872	-0.0566345	0.871682				female
PBANKA_0301800	condensin-2 complex subunit H2, putative	29.7992	-3.8372	1.64599e-50	●			male
PBANKA_0301900	Sel1 repeat-containing protein, putative	25.4672	0.626621	0.00422242				other
PBANKA_0302000	translocation protein SEC66, putative	143.651	0.247317	0.38925				other
PBANKA_0302100	conserved Plasmodium protein, unknown function	42.2265	-1.16847	4.8563e-05	●			other
PBANKA_0302200	dynein light chain, putative	188.324	-1.01084	6.1555e-07	●		●	other
PBANKA_0302300	aspartate aminotransferase, putative	19.3012	0.247591	0.154836				other
PBANKA_0302500	hexose transporter	161.527	-0.00414089	0.989154				other
PBANKA_0302600	3'-5' exonuclease, putative	76.5384	-0.592939	0.00130468				female
PBANKA_0302700	2-methoxy-6-polyprenyl-1,4-benzoquinol methylase, mitochondrial, putative	10.6047	-0.385298	0.510866				other
PBANKA_0302800	conserved Plasmodium protein, unknown function	52.3991	0.236649	0.427407				male
PBANKA_0302900	MORN repeat protein, putative	98.5045	-3.50448	1.92908e-66	●			male
PBANKA_0303000	conserved Plasmodium protein, unknown function	31.455	-2.49448	2.00597e-17	●			male
PBANKA_0303100	PCI domain-containing protein, putative	17.0239	-0.394795	0.0300806				other
PBANKA_0303200	DNA-directed RNA polymerase II 16 kDa subunit, putative	54.7438	0.468688	0.0729865				other
PBANKA_0303300	conserved Plasmodium protein, unknown function	37.5201	-0.965974	0.00143574			●	male
PBANKA_0303400	RNA-binding protein, putative	85.0604	-0.419352	0.0263656			●	other
PBANKA_0303500	PH domain-containing protein, putative	363.659	-0.346882	0.04995				female
PBANKA_0303600	26S proteasome regulatory subunit RPN1, putative	88.0958	0.315697	0.0831852				other
PBANKA_0303700	DNA repair protein RAD2, putative	97.2398	-0.46673	0.0118693				other
PBANKA_0303800	cysteine desulfuration protein SufE	101.354	-0.442426	0.0579498				other
PBANKA_0303900	pantothenate transporter	116.009	-0.747501	0.000115889				other
PBANKA_0304100	conserved Plasmodium protein, unknown function	26.8708	0.648619	0.0880597				other
PBANKA_0304200	DNA-directed RNA polymerase III subunit RPC10, putative	29.8841	0.330246	0.102859				other
PBANKA_0304300	adenylosuccinate lyase, putative	13.1651	0.485302	0.0856595				other
PBANKA_0304400	merozoite surface protein 4/5	105.46	0.254923	0.615505				other
PBANKA_0304500	conserved Plasmodium protein, unknown function	49.1658	-0.0230744	0.9246				other
PBANKA_0304600	iron-sulfur assembly protein, putative	13.9652	0.0488609	0.862639				other
PBANKA_0304800	serine repeat antigen 4	47.4937	0.945622	1.36558e-05				other
PBANKA_0304900	serine repeat antigen 3	245.003	-0.351602	0.79438				other
PBANKA_0305000	serine repeat antigen 2	267.202	0.29034	0.811659				other
PBANKA_0305100	serine repeat antigen 1	279.108	-0.0642981	0.961928				other
PBANKA_0305300	KRR1 small subunit processome component, putative	27.0611	0.232272	0.250939				other
PBANKA_0305600	acyl carrier protein, putative	33.5582	0.249129	0.415916				other
PBANKA_0305700	ribosome-recycling factor, putative	17.2486	0.0493406	0.874299				other
PBANKA_0305800	SHS2 domain-containing protein, putative	56.4003	-0.0113975	0.967696				other
PBANKA_0305900	protein P22	71.8571	-0.268833	0.263765				other
PBANKA_0306000	6-cysteine protein P230p	76.6402	-2.49105	5.4717e-13	●		●	male
PBANKA_0306100	6-cysteine protein P230	38.7126	-1.93898	1.05916e-10	●		●	male
PBANKA_0306200	patatin-like phospholipase 1, putative	25.6796	0.00985629	0.977979				other
PBANKA_0306300	exosome complex component MTR3, putative	30.037	0.217558	0.56531				other
PBANKA_0306400	2C-methyl-D-erythritol 2,4-cyclodiphosphate synthase, putative	24.6217	0.16115	0.408133				other
PBANKA_0306500	conserved protein, unknown function	43.1474	0.143094	0.481455				other
PBANKA_0306600	conserved Plasmodium protein, unknown function	70.0505	0.394035	0.0876982				female
PBANKA_0306700	transporter, putative	10.261	0.553593	0.118013				other
PBANKA_0306800	ATP-dependent RNA helicase UAP56, putative	113.972	0.432448	0.0397174				other
PBANKA_0306900	Sec61-gamma subunit of protein translocation complex, putative	1189.87	-0.0379208	0.886988			●	female
PBANKA_0307000	60S ribosomal protein L37ae, putative	364.362	0.482602	0.0431665				other
PBANKA_0307100	conserved Plasmodium protein, unknown function	71.0453	0.00587953	0.989154			●	male
PBANKA_0307200	monocarboxylate transporter, putative	92.9086	-0.868237	1.65177e-05				other
PBANKA_0307300	50S ribosomal protein L33, putative	55.2547	-0.836317	4.79022e-06				male
PBANKA_0307400	conserved Plasmodium protein, unknown function	11.0538	-0.239351	0.386362				other
PBANKA_0307500	protein CERLI1, putative	13.2196	0.160634	0.817707				other
PBANKA_0307600	syntaxin, putative	193.526	-0.181946	0.695838				female
PBANKA_0307800	conserved Plasmodium protein, unknown function	623.625	0.0492056	0.835951				other
PBANKA_0308000	ras-related protein Rab-5A, putative	40.5232	0.0791509	0.728415				other
PBANKA_0308100	ubiquinol-cytochrome-c reductase complex assembly factor 1, putative	31.7278	0.198081	0.309919				other
PBANKA_0308200	apicoplast beta-ketoacyl-acyl carrier protein synthase III precursor, putative	11.0148	0.328477	0.0746098				other
PBANKA_0308300	GAF domain-related protein, putative	71.331	-0.690367	0.000432361				other
PBANKA_0308500	tyrosine kinase-like protein, putative	23.7894	0.355851	0.0689138				other
PBANKA_0308600	asparagine--tRNA ligase, putative	81.521	0.489965	0.0309149				other
PBANKA_0308800	GDP-fructose:GMP antiporter, putative	26.6521	0.211475	0.419828				other
PBANKA_0308900	conserved Plasmodium protein, unknown function	15.9215	0.393798	0.180657				other
PBANKA_0309000	ribosomal protein L12, mitochondrial, putative	28.0703	0.147596	0.513458				other
PBANKA_0309100	eukaryotic peptide chain release factor subunit 1, putative	59.4438	0.33973	0.156424				other
PBANKA_0309400	conserved Plasmodium protein, unknown function	17.1484	0.649726	0.00421237				other
PBANKA_0309500	secreted protein with altered thrombospondin repeat domain	34.3224	-0.183621	0.820195				other
PBANKA_0309800	arginyl-tRNA--protein transferase, putative	17.3168	0.0744939	0.810049				other
PBANKA_0309900	conserved protein, unknown function	14.146	-0.0770093	0.856511				other
PBANKA_0310000	protein SIS1, putative	103.918	0.254964	0.376909				other
PBANKA_0310100	mitochondrial respiratory chain complex II subunit, putative	111.997	0.433403	0.00489466				other
PBANKA_0310200	conserved protein, unknown function	121.244	0.429313	0.0150844				other
PBANKA_0310300	protein kinase 7	119.133	0.195816	0.278858				female
PBANKA_0310400	tetratricopeptide repeat protein, putative	14.8085	0.44414	0.0219897				other
PBANKA_0310500	conserved Plasmodium protein, unknown function	21.4746	-0.73058	0.0016524			●	male
PBANKA_0310600	conserved protein, unknown function	33.9037	0.571002	0.0457518				other
PBANKA_0310700	conserved protein, unknown function	211.932	0.234483	0.400501				female
PBANKA_0310800	RTR1 domain-containing protein, putative	22.0959	0.697572	4.29002e-05				other
PBANKA_0310900	T-complex protein 1 subunit theta, putative	118.052	-0.0457557	0.8962				other
PBANKA_0311000	protein transport protein SEC31, putative	67.8524	0.178317	0.54694				other
PBANKA_0311100	ribosomal protein L13, mitochondrial, putative	61.8259	-0.273418	0.226975				other
PBANKA_0311200	conserved protein, unknown function	30.9685	0.445253	0.0143768				other
PBANKA_0311400	serine/threonine protein kinase STK2	99.4216	-0.00168418	0.993925				female
PBANKA_0311500	conserved Plasmodium protein, unknown function	61.2787	0.0442747	0.938827				female
PBANKA_0311600	conserved Plasmodium protein, unknown function	39.9712	0.304599	0.205045				other
PBANKA_0311700	rhoptry neck protein 6, putative	32.4273	0.428025	0.399396				other
PBANKA_0311800	acyl-CoA synthetase, putative	84.5413	0.438756	0.308208				other
PBANKA_0311900	RING zinc finger protein, putative	77.2106	-0.418446	0.426128				other
PBANKA_0312000	conserved Plasmodium protein, unknown function	332.04	-0.60279	0.00069329				female
PBANKA_0312100	conserved Plasmodium protein, unknown function	59.2942	-0.0629823	0.803798				other
PBANKA_0312200	conserved Plasmodium protein, unknown function	23.879	-0.0253494	0.926346				other
PBANKA_0312300	conserved Plasmodium protein, unknown function	27.539	0.01729	0.956416				other
PBANKA_0312400	DNA-directed RNA polymerase II subunit RPB2, putative	57.764	0.248259	0.150696				other
PBANKA_0312500	origin recognition complex subunit 5, putative	72.4076	-1.0756	3.5141e-13	●		●	male
PBANKA_0312600	palmitoyltransferase DHHC11, putative	30.4216	-0.0151214	0.965551				other
PBANKA_0312700	gSNF2	441.801	0.0675296	0.889697				female
PBANKA_0313100	vacuolar protein sorting-associated protein 45, putative	14.2723	0.449138	0.0641377				other
PBANKA_0313300	sugar transporter, putative	99.9442	-0.0235811	0.953486			●	other
PBANKA_0313400	autophagy-related protein 11, putative	26.404	0.123801	0.853415				other
PBANKA_0313600	conserved Plasmodium protein, unknown function	50.7523	-3.10412	1.11159e-58	●		●	male
PBANKA_0313700	conserved Plasmodium membrane protein, unknown function	23.4625	-1.76061	1.10478e-14	●			other
PBANKA_0313800	ATP synthase subunit alpha, mitochondrial, putative	173.876	-0.370771	0.0485085				other
PBANKA_0314000	AP-2 complex subunit sigma, putative	12.3751	0.112808	0.752436				other
PBANKA_0314100	conserved protein, unknown function	163.204	-0.320677	0.263215				other
PBANKA_0314200	calcium-dependent protein kinase 1	170.26	-0.141967	0.524681				male
PBANKA_0314400	E2F-associated phosphoprotein, putative	50.2423	0.046516	0.882024				other
PBANKA_0314500	40S ribosomal protein S26, putative	422.344	0.205932	0.471174				other
PBANKA_0314600	thioesterase/thiol ester dehydrase-isomerase, putative	22.218	0.316971	0.212422			●	other
PBANKA_0314700	replication factor C subunit 2, putative	154.55	0.299306	0.133967			●	other
PBANKA_0314800	conserved protein, unknown function	95.8243	-0.323297	0.209116				female
PBANKA_0314900	SUZ domain-containing protein, putative	32.9197	0.216562	0.223027				other
PBANKA_0315000	rRNA methyltransferase, putative	11.4853	0.0723561	0.794315				other
PBANKA_0315100	ATP-dependent RNA helicase DDX47, putative	30.3707	0.123733	0.768412				other
PBANKA_0315200	small nuclear ribonucleoprotein Sm D2, putative	63.2023	0.0861149	0.829219				other
PBANKA_0315300	patatin-like phospholipase, putative	18.1113	0.463897	0.0434437				other
PBANKA_0315400	pre-mRNA-processing protein 45, putative	31.5634	0.0608224	0.855266				other
PBANKA_0315600	40S ribosomal protein S30, putative	533.899	0.236695	0.563588				other
PBANKA_0315700	conserved Plasmodium protein, unknown function	30.1251	-1.40301	1.55466e-05	●			other
PBANKA_0315800	ribosome associated membrane protein RAMP4, putative	1669.99	-0.736348	3.55489e-06				female
PBANKA_0315900	pseudouridine synthase, putative	38.319	-0.153023	0.731633				other
PBANKA_0316000	replication factor C subunit 1, putative	150.297	-0.853398	0.000126218			●	male
PBANKA_0316100	Plasmodium exported protein, unknown function	55.9544	0.362155	0.172965				other
PBANKA_0316200	Plasmodium exported protein, unknown function	279.893	0.370024	0.171517				other
PBANKA_0400900	conserved protein, unknown function	22.9155	-0.411068	0.32415				other
PBANKA_0401000	pre-mRNA-splicing factor PRP46, putative	47.753	0.236431	0.111991				other
PBANKA_0401100	serine/threonine protein kinase, putative	87.7605	0.184026	0.517825				other
PBANKA_0401200	ABC transporter B family member 4, putative	13.7743	-0.110602	0.772016				other
PBANKA_0401300	CDGSH iron-sulfur domain-containing protein, putative	45.7468	-0.425352	0.0614219				other
PBANKA_0401400	RNA-binding protein, putative	80.3477	-0.618018	0.00950211				other
PBANKA_0401500	exportin-1, putative	59.0357	0.557113	0.0012321				other
PBANKA_0401600	N-ethylmaleimide-sensitive fusion protein, putative	46.0823	0.161264	0.420625				other
PBANKA_0401700	CLP1 P-loop domain-containing protein, putative	14.9683	0.338754	0.352165				other
PBANKA_0401800	lipin, putative	58.2133	0.235743	0.106467				other
PBANKA_0401900	DNA-directed RNA polymerases I, II, and III subunit RPABC2, putative	124.71	0.25415	0.152472				other
PBANKA_0402000	palmitoyltransferase DHHC1, putative	43.1999	-0.29241	0.19736				other
PBANKA_0402100	spindle pole body protein, putative	39.769	0.0919106	0.825678			●	male
PBANKA_0402300	lipoamide acyltransferase component of branched-chain alpha-keto acid dehydrogenase complex, putative	41.7565	0.250941	0.156318				other
PBANKA_0402400	IBR domain protein, putative	24.8705	-0.0824032	0.722017				other
PBANKA_0402500	phosphatidylethanolamine-binding protein, putative	717.096	0.246162	0.239847			●	female
PBANKA_0402600	inner membrane complex protein 1a	13.0663	-0.454197	0.132888				other
PBANKA_0402700	inner membrane complex protein 1e	4257.5	-0.39139	0.0527129			●	female
PBANKA_0402800	EH domain-containing protein, putative	70.6948	0.0054941	0.991615				other
PBANKA_0402900	conserved Plasmodium protein, unknown function	20.9794	-0.589657	0.0337221			●	other
PBANKA_0403000	60S ribosomal protein L44, putative	320.29	0.458751	0.017173				other
PBANKA_0403100	1-cys-glutaredoxin-like protein-1, putative	58.978	0.0178429	0.936196				other
PBANKA_0403200	circumsporozoite (CS) protein	199.239	-1.5983	0.200402				other
PBANKA_0403400	conserved protein, unknown function	17.6895	0.128777	0.640362				other
PBANKA_0403600	conserved Plasmodium protein, unknown function	40.8235	-1.21245	1.46957e-06	●		●	male
PBANKA_0403700	GRIP domain-containing protein, putative	63.4572	-0.082147	0.760444				other
PBANKA_0403800	transporter, putative	44.9556	0.138255	0.571669			●	other
PBANKA_0403900	conserved protein, unknown function	101.796	-0.303997	0.202231			●	other
PBANKA_0404000	conserved Plasmodium protein, unknown function	17.0005	0.298529	0.318341				other
PBANKA_0404100	DNA-(apurinic or apyrimidinic site) endonuclease, putative	84.3959	-0.00984476	0.962566				other
PBANKA_0404200	ubiquitin-conjugating enzyme E2, putative	322.09	0.0672415	0.860696				other
PBANKA_0404300	P-loop containing nucleoside triphosphate hydrolase, putative	67.044	0.149053	0.678749			●	male
PBANKA_0404400	cytochrome b-c1 complex subunit 8, putative	206.358	-0.0207901	0.944519				other
PBANKA_0404500	conserved Plasmodium protein, unknown function	23.4042	0.279654	0.181467				other
PBANKA_0404600	activator of Hsp90 ATPase, putative	38.095	0.184544	0.359137				other
PBANKA_0404700	glutaredoxin 1, putative	492.068	0.0856588	0.759469				other
PBANKA_0404800	FAD-dependent glycerol-3-phosphate dehydrogenase, putative	148.177	0.22428	0.205146				other
PBANKA_0404900	cytochrome c oxidase subunit 6c, putative	100.452	-0.505486	0.00931418				other
PBANKA_0405000	ATP synthase-associated protein, putative	121.216	-0.624126	0.0843251				other
PBANKA_0405100	ER membrane protein complex subunit 5, putative	141.974	-0.293334	0.41922				other
PBANKA_0405200	T-complex protein 1 subunit beta, putative	83.9372	0.795161	1.65177e-05				other
PBANKA_0405300	40S ribosomal protein S23, putative	375.116	0.0332296	0.943695				other
PBANKA_0405400	40S ribosomal protein S12, putative	330.342	0.0345388	0.934612				other
PBANKA_0405500	60S ribosomal protein L7, putative	340.652	0.335832	0.230215				other
PBANKA_0405600	microtubule-associated protein RP/EB family, putative	72.1519	-0.134992	0.704575			●	male
PBANKA_0405700	ATP-dependent Clp protease proteolytic subunit, putative	41.7497	0.039015	0.866431				female
PBANKA_0405800	spindle and kinetochore-associated protein 2, putative	50.2735	-0.036372	0.881962				other
PBANKA_0405900	conserved Plasmodium protein, unknown function	13.3812	-0.282347	0.34281				other
PBANKA_0406000	conserved Plasmodium protein, unknown function	132.345	0.031679	0.877218			●	other
PBANKA_0406100	PDZ domain-containing protein, putative	23.5828	0.691665	9.86125e-06				other
PBANKA_0406200	conserved Plasmodium protein, unknown function	25.3017	-1.34025	5.32251e-06	●		●	male
PBANKA_0406300	DNA polymerase delta small subunit, putative	42.976	-0.606986	0.00740909			●	male
PBANKA_0406400	zinc finger protein, putative	13.2191	0.356012	0.211944				other
PBANKA_0406500	T-complex protein 1 subunit eta, putative	70.6684	0.5873	0.00070716				other
PBANKA_0406600	conserved Plasmodium protein, unknown function	40.2297	-0.0813237	0.944759				other
PBANKA_0406700	activator of Hsp90 ATPase, putative	53.9068	0.172272	0.671215				other
PBANKA_0406800	pre-mRNA-processing factor 19, putative	30.7925	0.301787	0.122252				other
PBANKA_0406900	conserved protein, unknown function	34.2618	-1.27672	0.00567215	●			female
PBANKA_0407000	conserved protein, unknown function	76.0725	0.215024	0.318283				other
PBANKA_0407100	splicing factor 3B subunit 1, putative	40.9769	0.440203	0.00342148				other
PBANKA_0407200	dual specificity protein phosphatase	73.9822	0.408809	0.0879861				female
PBANKA_0407300	OMD protein	161.995	0.269629	0.0660134				female
PBANKA_0407400	serine/threonine protein kinase ARK2, putative	87.4939	-0.130542	0.711578			●	male
PBANKA_0407500	N2227-like protein, putative	18.6557	1.09888	1.69197e-05		●		male
PBANKA_0407600	asparagine synthetase [glutamine-hydrolyzing]	110.157	0.0885484	0.696618			●	other
PBANKA_0407700	60S acidic ribosomal protein P2, putative	510.933	0.103725	0.8091				other
PBANKA_0407800	SECIS-binding protein 2, putative	24.4809	0.258109	0.096059				other
PBANKA_0407900	YTH domain-containing protein 2, putative	43.8464	-0.149772	0.661572				other
PBANKA_0408100	50S ribosomal protein L9, apicoplast, putative	68.5321	-0.458496	0.108071				other
PBANKA_0408200	calcium-dependent protein kinase 3	63.139	0.170587	0.582043				female
PBANKA_0408300	phd finger protein, putative	43.0387	0.0733153	0.874538				other
PBANKA_0408400	phosphoglycerate mutase, putative	106.166	0.0868535	0.8114			●	other
PBANKA_0408600	eukaryotic translation initiation factor 3 subunit K, putative	31.6782	0.0843903	0.689532				other
PBANKA_0408700	trafficking protein particle complex subunit 4, putative	103.437	0.529598	0.0061338				other
PBANKA_0408800	conserved Plasmodium protein, unknown function	127.73	0.471671	0.00698641				other
PBANKA_0408900	conserved Plasmodium protein, unknown function	31.4707	-0.167247	0.580751				other
PBANKA_0409000	conserved Plasmodium protein, unknown function	17.6825	0.554531	0.00371313				other
PBANKA_0409100	pre-mRNA splicing factor, putative	18.8529	0.429699	0.0576934				other
PBANKA_0409200	valine--tRNA ligase, putative	11.6825	-0.266652	0.396685				other
PBANKA_0409300	phosphatidylinositol 3- and 4-kinase, putative	63.4621	-0.113764	0.652841				other
PBANKA_0409400	kinase-related protein PKRP	202.938	0.423191	0.147977				other
PBANKA_0409500	conserved protein, unknown function	235.319	0.397401	0.0748987				other
PBANKA_0409600	dolichyl-diphosphooligosaccharide--protein glycosyltransferase subunit OST1, putative	19.378	-0.139468	0.470122				other
PBANKA_0409700	plasmepsin VI, putative	344.213	-0.646016	0.0633908			●	female
PBANKA_0409800	ATP synthase F0 subunit d-like protein, putative	91.7551	0.199763	0.436776				other
PBANKA_0409900	heptatricopeptide repeat-containing protein, putative	13.6157	-1.27221	7.80801e-16	●			other
PBANKA_0410000	conserved protein, unknown function	63.7273	0.389558	0.0934475				other
PBANKA_0410100	E3 ubiquitin-protein ligase, putative	15.4792	-0.647899	0.040363				other
PBANKA_0410300	26S proteasome regulatory subunit RPN12, putative	87.8308	0.13079	0.697398			●	other
PBANKA_0410400	glycogen synthase kinase 3, putative	100.744	-0.579663	9.64869e-05			●	other
PBANKA_0410500	major facilitator superfamily-related transporter, putative	64.9685	-0.0962466	0.62466				other
PBANKA_0410600	60S ribosomal protein L26, putative	380.393	0.415469	0.0490865				other
PBANKA_0410650	conserved Plasmodium protein, unknown function	14.0649	0.704754	0.00356396				other
PBANKA_0410700	conserved Plasmodium protein, unknown function	29.4103	0.218864	0.30766				other
PBANKA_0410800	ubiquitin-protein ligase, putative	11.7729	0.714955	6.72526e-05				other
PBANKA_0410900	conserved protein, unknown function	16.4782	-0.141467	0.627009				other
PBANKA_0411300	conserved Plasmodium protein, unknown function	174.581	-1.93122	3.79512e-15	●			male
PBANKA_0411400	conserved Plasmodium protein, unknown function	48.7266	-0.774127	0.00050715				male
PBANKA_0411500	conserved Plasmodium protein, unknown function	27.7078	0.371568	0.100404				other
PBANKA_0411600	conserved Plasmodium protein, unknown function	17.3841	-0.165023	0.75695				other
PBANKA_0411700	HSP20-like chaperone, putative	99.1785	0.0748043	0.789024				other
PBANKA_0411800	vesicle transport v-SNARE protein, putative	52.49	0.31278	0.41922				other
PBANKA_0411950	conserved Plasmodium protein, unknown function	14.7689	-0.707639	0.00556657				male
PBANKA_0412100	serine/threonine protein phosphatase 6	147.366	-0.975082	1.32973e-08				male
PBANKA_0412200	conserved Plasmodium protein, unknown function	50.1034	-0.07019	0.774274				other
PBANKA_0412300	conserved protein, unknown function	58.5049	0.387269	0.0200778				other
PBANKA_0412500	conserved Plasmodium protein, unknown function	10.1739	0.0403372	0.936196				other
PBANKA_0412700	zinc finger protein, putative	19.3863	-0.225175	0.562161				other
PBANKA_0412800	eukaryotic translation initiation factor 4E, putative	125.001	-0.0538292	0.832406				other
PBANKA_0412900	circumsporozoite- and TRAP-related protein	48.961	-0.202382	0.30228				female
PBANKA_0413000	conserved Plasmodium protein, unknown function	17.7935	-0.953337	0.00367496			●	male
PBANKA_0413200	conserved Plasmodium protein, unknown function	22.1177	0.614167	0.00254468				other
PBANKA_0413300	ribosomal protein L47, mitochondrial, putative	80.8535	-0.42529	0.156479				other
PBANKA_0413400	zinc finger protein, putative	105.736	0.0756253	0.814102				male
PBANKA_0413500	conserved Plasmodium protein, unknown function	92.5732	-0.0989248	0.717211			●	female
PBANKA_0413600	zinc finger protein, putative	30.9024	0.173664	0.717333				other
PBANKA_0413700	conserved Plasmodium protein, unknown function	14.6305	-0.307874	0.299956				male
PBANKA_0413800	microneme associated antigen, putative	14.3588	0.369675	0.13258				other
PBANKA_0413900	ribosomal protein L27, mitochondrial, putative	16.523	-0.0409968	0.931987				other
PBANKA_0414000	conserved Plasmodium protein, unknown function	11.7338	0.389011	0.242111				other
PBANKA_0414100	inorganic pyrophosphatase, putative	222.67	0.0479154	0.85293				other
PBANKA_0414200	CS domain-containing protein, putative	12.6337	0.0508253	0.852915			●	other
PBANKA_0414300	kinetochore protein NUF2, putative	48.167	-0.194939	0.253244			●	male
PBANKA_0414400	formate-nitrite transporter, putative	84.7372	0.00883249	0.988437				other
PBANKA_0414500	protein YOP1	124.866	0.0539014	0.844314				other
PBANKA_0414600	40S ribosomal protein S15A, putative	505.833	0.400959	0.117463				other
PBANKA_0414700	zinc finger protein, putative	65.8481	0.909387	2.56638e-08				other
PBANKA_0414800	arginase	33.6657	-0.346735	0.39347				other
PBANKA_0414900	dynein intermediate light chain, putative	26.8015	-0.0691134	0.850061				female
PBANKA_0415000	Maf-like protein, putative	63.7339	-0.646619	0.00811087			●	male
PBANKA_0415100	conserved Plasmodium protein, unknown function	10.7095	-0.135631	0.769614			●	other
PBANKA_0415200	vacuolar protein sorting-associated protein 46, putative	93.7783	-0.13986	0.661627				other
PBANKA_0415300	exoribonuclease II, putative	14.7985	0.0915949	0.840038				other
PBANKA_0415500	coatomer subunit beta, putative	26.217	0.270513	0.361385				other
PBANKA_0415600	conserved Plasmodium protein, unknown function	28.7859	-0.203914	0.563676				other
PBANKA_0415700	autophagy-related protein 3, putative	263.523	-0.355475	0.180568			●	other
PBANKA_0415800	WD repeat-containing protein 66, putative	32.7599	-3.51823	1.04696e-22	●		●	male
PBANKA_0415900	conserved protein, unknown function	22.5701	-0.60365	0.102489				male
PBANKA_0416000	high molecular weight rhoptry protein 3, putative	167.776	0.749096	0.0336655				other
PBANKA_0416100	dynein heavy chain, putative	110.832	-3.16765	2.64099e-26	●		●	male
PBANKA_0416200	mitochondrial carrier protein, putative	32.8899	0.393155	0.0212727				other
PBANKA_0416300	nucleoporin NUP221	29.0853	0.319462	0.146161				other
PBANKA_0416400	ATP synthase-associated protein, putative	38.9147	-0.126953	0.499992				other
PBANKA_0416500	copper-transporting ATPase	34.3492	0.250022	0.512032				other
PBANKA_0416600	replication protein A1, small fragment	228.747	-1.34435	1.1925e-12	●			male
PBANKA_0416700	bacterial histone-like protein, putative	54.1614	0.501252	0.142459				other
PBANKA_0416800	ubiquitin specific protease, putative	22.7582	0.181021	0.585638				other
PBANKA_0416900	prefoldin subunit 4, putative	21.2425	0.234667	0.297077				other
PBANKA_0417000	signal peptidase complex subunit 3, putative	83.6046	0.0218022	0.939167				other
PBANKA_0417200	PH domain-containing protein	1797.12	-0.0988812	0.698987				female
PBANKA_0417300	AP-4 complex subunit epsilon, putative	22.4049	0.136449	0.508975				other
PBANKA_0417400	GTPase-activating protein, putative	171.04	-0.247987	0.0949431				other
PBANKA_0417500	60S ribosomal protein L32, putative	318.21	0.479714	0.0219897				other
PBANKA_0417600	LCCL domain-containing protein	318.457	0.559939	0.022283				female
PBANKA_0417700	alpha tubulin 1	217.317	-0.144989	0.499026			●	other
PBANKA_0417800	conserved protein, unknown function	65.5351	0.0982336	0.656035			●	other
PBANKA_0417900	nucleoporin NUP138	19.9876	0.455237	0.0843618				other
PBANKA_0418000	ATP-dependent RNA helicase DDX60, putative	23.7373	0.42467	0.169399				other
PBANKA_0418100	conserved protein, unknown function	21.6469	0.536985	0.0321336				other
PBANKA_0418200	ras-related protein RAB7, putative	214.518	0.0904074	0.772016				other
PBANKA_0418300	protein RER1, putative	191.085	-0.145007	0.488609			●	other
PBANKA_0418400	conserved protein, unknown function	18.9007	0.575037	0.00211561				other
PBANKA_0418500	Plasmodium exported protein, unknown function	33.3317	0.076135	0.963993				other
PBANKA_0501100	early transcribed membrane protein	268.195	0.154076	0.523056				other
PBANKA_0501200	early transcribed membrane protein	40.0862	0.0650283	0.915208				other
PBANKA_0501300	DNA polymerase delta catalytic subunit, putative	86.6237	-1.28248	9.34657e-12	●		●	male
PBANKA_0501400	rhoptry neck protein 12	43.5238	0.758019	0.462083				other
PBANKA_0501500	enoyl-CoA hydratase-related protein, putative	16.416	0.291651	0.258003				other
PBANKA_0501600	golgi re-assembly stacking protein, putative	32.1288	0.415835	0.379884				other
PBANKA_0501700	phosphomannomutase, putative	162.033	-0.452215	0.00921245				female
PBANKA_0501800	myosin essential light chain ELC, putative	238.18	-0.268709	0.836736				other
PBANKA_0501900	conserved Plasmodium protein, unknown function	15.2365	0.32038	0.178736				other
PBANKA_0502000	conserved Plasmodium protein, unknown function	267.321	-0.405831	0.0706488			●	female
PBANKA_0502100	conserved Plasmodium protein, unknown function	10.8208	0.0847435	0.825962				other
PBANKA_0502200	26S proteasome regulatory subunit p55, putative	47.0029	0.34371	0.0530151				other
PBANKA_0502300	tRNA pseudouridine synthase, putative	11.9539	0.473697	0.0117589				other
PBANKA_0502400	conserved Plasmodium protein, unknown function	31.3669	-2.23369	1.91145e-19	●			male
PBANKA_0502500	serine/threonine protein phosphatase 8	223.65	-0.591037	0.109077				female
PBANKA_0502600	peptidase, putative	38.4703	0.596341	0.000696754				other
PBANKA_0502650	conserved Plasmodium protein, unknown function	1059.96	0.00340659	0.992181				female
PBANKA_0502700	pre-mRNA-splicing factor RDS3, putative	514.323	0.323679	0.237694				other
PBANKA_0502800	tRNA wybutosine-synthesizing protein, putative	54.3158	-0.0574075	0.901909				other
PBANKA_0502900	conserved Plasmodium protein, unknown function	45.0715	-0.909304	0.00398792			●	other
PBANKA_0503000	conserved protein, unknown function	31.2763	0.258681	0.292464				other
PBANKA_0503100	conserved Plasmodium protein, unknown function	11.4706	0.0876594	0.729189				other
PBANKA_0503200	eukaryotic translation initiation factor subunit eIF2A, putative	44.2442	0.486306	0.0165158				other
PBANKA_0503300	conserved Plasmodium protein, unknown function	308.502	0.123852	0.761216				female
PBANKA_0503400	conserved Plasmodium protein, unknown function	13.4766	-0.4225	0.17805				other
PBANKA_0503500	zinc finger protein, putative	366.358	0.0534958	0.924928				female
PBANKA_0503600	60S ribosomal protein L30e, putative	329.705	0.323512	0.106711				other
PBANKA_0503700	TMEM94 domain-containing protein, putative	28.2274	-0.0641183	0.791277				other
PBANKA_0503800	conserved Plasmodium protein, unknown function	99.8155	-0.479786	0.0760632				female
PBANKA_0503900	conserved Plasmodium protein, unknown function	15.3439	0.623291	0.000293901				other
PBANKA_0504000	tRNA methyltransferase, putative	62.5524	-0.955137	0.00320439			●	other
PBANKA_0504100	autophagy-related protein 8	94.3087	-0.673368	0.00115291				other
PBANKA_0504200	RNA-binding protein 34, putative	37.8548	0.105207	0.784247				other
PBANKA_0504300	flagellar outer arm dynein-associated protein, putative	397.427	-2.19334	3.56074e-30	●		●	male
PBANKA_0504400	conserved Plasmodium protein, unknown function	742.36	0.389066	0.195192				female
PBANKA_0504500	cytoplasmic dynein intermediate chain, putative	35.127	0.498499	0.00176698				other
PBANKA_0504700	ribosomal silencing factor RsfS, putative	10.0635	0.485653	0.0256382				other
PBANKA_0504800	conserved Plasmodium protein, unknown function	30.2145	-2.39775	1.60621e-32	●		●	male
PBANKA_0504900	N-acetyltransferase, GNAT family, putative	14.1554	0.429984	0.0090797				other
PBANKA_0505100	ADP-ribosylation factor 1, putative	269.151	0.37337	0.132841				other
PBANKA_0505200	conserved protein, unknown function	102.38	0.0127609	0.964834				other
PBANKA_0505400	conserved Plasmodium protein, unknown function	112.528	-0.382596	0.00672673				male
PBANKA_0505500	apicoplast integral membrane protein, putative	42.9037	-0.867293	5.20054e-07				male
PBANKA_0505600	endomembrane protein 70, putative	25.7847	0.389481	0.0614219				other
PBANKA_0505700	ATP-dependent RNA helicase ROK1, putative	48.7572	0.159536	0.527162				other
PBANKA_0505800	deoxyribose-phosphate aldolase, putative	235.296	0.1713	0.438393				other
PBANKA_0505900	VPS13 domain-containing protein, putative	16.3555	0.256229	0.376324				other
PBANKA_0506000	schizont egress antigen-1	26.6909	0.359911	0.0558177				other
PBANKA_0506100	PHAX domain-containing protein, putative	60.1017	0.524696	0.0136101				other
PBANKA_0506200	RNA-binding protein UIS12, putative	31.2514	0.581339	0.00205353				other
PBANKA_0506300	methyltransferase, putative	43.4651	0.0208068	0.944759				other
PBANKA_0506500	ZIP domain-containing protein	64.3707	0.0958819	0.651148				other
PBANKA_0506600	serine/arginine-rich splicing factor 4, putative	299.468	0.406799	0.013589				other
PBANKA_0506700	citrate synthase, mitochondrial, putative	127.442	-0.861773	1.54607e-11				other
PBANKA_0506800	kelch protein K10, putative	28.9397	0.209783	0.344169				other
PBANKA_0506900	phospholipid scramblase, putative	250.316	-0.302168	0.0957213			●	other
PBANKA_0507000	4-hydroxy-3-methylbut-2-en-1-yl diphosphate synthase (ferredoxin), putative	39.5077	-0.547114	0.0417279				other
PBANKA_0507100	cytochrome c oxidase subunit ApiCOX13, putative	252.362	-0.294334	0.410611				other
PBANKA_0507200	conserved Plasmodium protein, unknown function	14.6938	-0.504308	0.00230742				other
PBANKA_0507300	dynein heavy chain, putative	84.3428	-1.38269	0.000203361	●		●	male
PBANKA_0507400	orotidine 5'-phosphate decarboxylase, putative	29.8534	0.254339	0.300976				other
PBANKA_0507500	conserved protein, unknown function	59.307	-0.102458	0.733809				other
PBANKA_0507600	HORMA domain protein, putative	30.0128	0.0233073	0.931458				other
PBANKA_0507700	conserved Plasmodium protein, unknown function	34.7297	-1.75195	9.55568e-06	●			male
PBANKA_0507800	conserved protein, unknown function	112.921	-3.74055	7.17568e-89	●		●	male
PBANKA_0507900	conserved Plasmodium protein, unknown function	36.5743	-4.63179	2.15694e-84	●		●	male
PBANKA_0508100	chromodomain-helicase-DNA-binding protein 1, putative	127.766	0.327549	0.144396				other
PBANKA_0508300	conserved Plasmodium protein, unknown function	12.5005	0.176913	0.477417				female
PBANKA_0508400	RNA-binding protein, putative	50.7495	-0.118084	0.647924				other
PBANKA_0508500	ATP synthase-associated protein, putative	123.051	0.0645081	0.841582				other
PBANKA_0508600	conserved Plasmodium protein, unknown function	99.5503	-2.42198	6.56608e-36	●		●	male
PBANKA_0508700	conserved Plasmodium protein, unknown function	24.6279	-0.981117	2.04681e-08			●	other
PBANKA_0508800	RAP protein, putative	17.0084	-0.141661	0.742925				other
PBANKA_0508900	conserved protein, unknown function	22.1402	0.738871	2.60399e-06				other
PBANKA_0509000	exported protein 3, putative	126.611	0.00871017	0.983833				other
PBANKA_0509100	conserved Plasmodium protein, unknown function	12.0505	-0.0063172	0.976547				other
PBANKA_0509200	Eps15-like protein, putative	64.2512	0.190152	0.289299				other
PBANKA_0509300	glutamine--fructose-6-phosphate aminotransferase [isomerizing], putative	97.962	0.0816475	0.669916				other
PBANKA_0509500	conserved protein, unknown function	71.6892	0.057666	0.900492				other
PBANKA_0509700	conserved Plasmodium protein, unknown function	22.3208	-0.855135	0.00694398			●	male
PBANKA_0509800	cytochrome c oxidase copper chaperone, putative	155.231	-0.759665	0.00258337			●	male
PBANKA_0509900	conserved protein, unknown function	94.5478	-0.81682	0.000691461				other
PBANKA_0510000	respiratory chain complex 4 associated protein 2, putative	248.26	-0.186819	0.336792				other
PBANKA_0510100	conserved protein, unknown function	94.288	-0.468326	0.00630297			●	other
PBANKA_0510200	conserved Plasmodium protein, unknown function	83.6932	-0.25656	0.501475				other
PBANKA_0510300	conserved Plasmodium protein, unknown function	375.689	-0.308478	0.48346				female
PBANKA_0510400	conserved protein, unknown function	73.7754	-0.19354	0.432807				female
PBANKA_0510500	conserved Plasmodium protein, unknown function	10.745	-0.469804	0.182827				other
PBANKA_0510600	cell division cycle protein 20 homolog	62.2831	-2.21034	3.73272e-28	●		●	male
PBANKA_0510700	conserved Plasmodium protein, unknown function	17.5534	-0.19791	0.761216				other
PBANKA_0510800	conserved Plasmodium protein, unknown function	46.9718	0.199522	0.469674				other
PBANKA_0510900	40S ribosomal protein S2, putative	304.339	-0.0840201	0.852319				other
PBANKA_0511200	U3 small nucleolar ribonucleoprotein protein MPP10, putative	34.0976	0.275438	0.255196				other
PBANKA_0511300	ribosomal protein S22, mitochondrial, putative	25.0104	-0.139084	0.676691				other
PBANKA_0511400	peroxiredoxin, putative	156.882	0.372296	0.404918				other
PBANKA_0511500	DNA-directed RNA polymerase II subunit RPB7, putative	64.8574	0.453552	0.0560792				other
PBANKA_0511600	conserved Plasmodium protein, unknown function	22.431	0.361652	0.195105				other
PBANKA_0511700	meiotic recombination protein SPO11-2, putative	310.687	-0.0184906	0.951283				female
PBANKA_0511800	centrin-3, putative	185.258	0.0813217	0.786077			●	other
PBANKA_0511900	60S ribosomal protein L3, putative	284.112	0.275434	0.332975				other
PBANKA_0512000	palmitoyltransferase DHHC10	562.244	-0.0200777	0.94473				female
PBANKA_0512100	methyltransferase, putative	15.8861	0.211302	0.599834				other
PBANKA_0512200	protoporphyrinogen oxidase, putative	22.7725	-0.361269	0.105133				female
PBANKA_0512300	RING zinc finger protein, putative	32.2977	-0.114216	0.573114				other
PBANKA_0512400	rRNA-processing protein EBP2, putative	46.5499	0.0258866	0.921704				other
PBANKA_0512500	ribosome biogenesis protein RPF2, putative	75.7229	0.387664	0.0999662				female
PBANKA_0512600	partial CSTF domain-containing protein, putative	27.145	-0.104235	0.759023				other
PBANKA_0512700	conserved Plasmodium protein, unknown function	314.441	-0.437468	0.114938				other
PBANKA_0512800	merozoite TRAP-like protein	271.592	-0.4274	0.192651			●	male
PBANKA_0512900	conserved protein, unknown function	259.341	-0.658275	0.120227				other
PBANKA_0513000	inner membrane complex protein 1m, putative	53.0487	-0.205799	0.580797				female
PBANKA_0513400	LEM3/CDC50 family protein, putative	20.3571	0.147727	0.712295				other
PBANKA_0513500	conserved Plasmodium protein, unknown function	10.6399	-0.264832	0.646198			●	male
PBANKA_0513600	adenosine deaminase, putative	117.208	0.0737871	0.766696			●	other
PBANKA_0513800	heptatricopeptide repeat and RAP domain-containing protein, putative	33.6557	0.0832194	0.802146				other
PBANKA_0513900	ORC3 domain-containing protein, putative	130.72	-0.552512	0.0578906			●	other
PBANKA_0514000	transcription elongation factor SPT4, putative	105.32	-0.0618052	0.911194				other
PBANKA_0514100	pre-mRNA-splicing factor ATP-dependent RNA helicase PRP22, putative	49.9316	0.320337	0.155851				other
PBANKA_0514200	claudin-like apicomplexan microneme protein, putative	40.9378	-0.24488	0.686267				other
PBANKA_0514300	conserved Plasmodium protein, unknown function	320.548	0.0211054	0.961407				other
PBANKA_0514400	conserved protein, unknown function	17.0909	-0.396581	0.0485222			●	other
PBANKA_0514500	26S proteasome regulatory subunit RPN9, putative	50.1651	-0.0679906	0.889906				other
PBANKA_0514600	tRNA N6-adenosine threonylcarbamoyltransferase, putative	10.0853	0.539612	0.00225843				other
PBANKA_0514800	calmodulin, putative	71.4014	-0.116354	0.59971				female
PBANKA_0514900	ookinete surface protein P28	28421.5	-0.456088	0.045882			●	female
PBANKA_0515000	ookinete surface protein P25	23328	-0.425318	0.146161				female
PBANKA_0515100	conserved Plasmodium protein, unknown function	12.2387	0.279203	0.222983				other
PBANKA_0515200	MORN repeat-containing protein 1, putative	35.5932	0.253396	0.494687				other
PBANKA_0515300	SAE2 domain-containing protein, putative	61.4921	-0.0991644	0.65645				female
PBANKA_0515350	OTU-like cysteine protease, putative	16.9358	0.157972	0.594313				female
PBANKA_0515400	protein GEXP15	48.4265	-0.079386	0.739957				other
PBANKA_0515500	protein phosphatase inhibitor 3, putative	55.7079	0.221591	0.60654				other
PBANKA_0515700	conserved Plasmodium protein, unknown function	10.9962	-0.41284	0.0940672				other
PBANKA_0515800	ribosome maturation factor RimM, putative	10.9911	0.44005	0.0133381				other
PBANKA_0515900	mRNA-decapping enzyme subunit 1, putative	95.5428	-0.0803593	0.810725				other
PBANKA_0516000	conserved Plasmodium protein, unknown function	418.908	-0.422951	0.0175489				female
PBANKA_0516100	conserved protein, unknown function	21.7021	-0.461881	0.0523477				other
PBANKA_0516200	phosphatidylinositol N-acetylglucosaminyltransferase subunit A, putative	77.3181	-0.110702	0.703961				other
PBANKA_0516300	DER1-like protein, putative	98.3977	-0.0365954	0.877563				other
PBANKA_0516400	conserved protein, unknown function	18.7073	-0.104975	0.802948				other
PBANKA_0516500	conserved Plasmodium protein, unknown function	80.5883	0.407615	0.00348427				other
PBANKA_0516600	leucine-rich repeat protein, putative	67.3481	-0.0415179	0.88122				male
PBANKA_0516800	heptatricopeptide repeat-containing protein HPR1	19.8266	0.103084	0.667936				other
PBANKA_0516900	S-adenosylmethionine decarboxylase/ornithine decarboxylase, putative	82.9818	0.520794	0.000198399				other
PBANKA_0517000	early transcribed membrane protein	628.822	-0.174205	0.656791			●	other
PBANKA_0517100	conserved protein, unknown function	42.4889	-0.642521	0.0733719				other
PBANKA_0517200	haloacid dehalogenase-like hydrolase, putative	48.9773	-0.153461	0.4818				other
PBANKA_0517300	WD repeat-containing protein 70, putative	17.2818	0.360161	0.212236				other
PBANKA_0517400	pre-mRNA-splicing factor CEF1, putative	63.3189	0.0873809	0.647924				other
PBANKA_0517500	bromodomain protein 1, putative	102.887	-0.0328346	0.911603				other
PBANKA_0517600	plasmepsin VII	1209.37	-0.345213	0.0859697			●	female
PBANKA_0517700	ubiquitin-conjugating enzyme E2, putative	137.917	-0.875055	6.02713e-08				other
PBANKA_0517800	Sec1 family protein, putative	27.8225	0.321908	0.103947				other
PBANKA_0517900	conserved protein, unknown function	65.8441	-0.326834	0.106956				other
PBANKA_0518000	ribosomal protein L27, putative	105.576	-0.831907	1.69977e-09				other
PBANKA_0518200	flavoprotein subunit of succinate dehydrogenase, putative	50.47	-0.415909	0.00759831				other
PBANKA_0518300	armadillo repeat protein, putative	20.5194	-0.00975236	0.962566				other
PBANKA_0518400	translation initiation factor IF-3, putative	20.0623	-0.227363	0.36384				other
PBANKA_0518500	ADP-ribosylation factor, putative	562.978	-0.821662	3.12961e-06				female
PBANKA_0518600	conserved protein, unknown function	19.5246	-0.194287	0.375133				other
PBANKA_0518700	methionine--tRNA ligase, putative	73.9141	0.340786	0.0126257				other
PBANKA_0518900	conserved Plasmodium membrane protein, unknown function	15.3526	0.00458202	0.992181				other
PBANKA_0519000	S-antigen, putative	141.213	0.348961	0.744022				other
PBANKA_0519100	conserved Plasmodium protein, unknown function	206.371	0.499989	0.706393				other
PBANKA_0519200	conserved Plasmodium protein, unknown function	96.3607	0.00556348	0.995134				other
PBANKA_0519300	conserved Plasmodium protein, unknown function	66.4522	0.256108	0.854329				other
PBANKA_0519400	conserved Plasmodium protein, unknown function	111.792	0.902793	0.0265788				other
PBANKA_0519500	conserved Plasmodium protein, unknown function	53.2283	-1.20645	0.260883				other
PBANKA_0519600	conserved protein, unknown function	46.69	-0.237828	0.302283				other
PBANKA_0519700	phosducin-like protein 2, putative	72.3204	0.422373	0.0418826				other
PBANKA_0519800	acetyl-CoA transporter, putative	53.6708	-0.0736127	0.766578				other
PBANKA_0519900	conserved Plasmodium protein, unknown function	114.082	0.577443	3.57275e-05				other
PBANKA_0520000	pyruvate kinase 2, putative	16.3597	0.400748	0.0592459				other
PBANKA_0520100	conserved Plasmodium protein, unknown function	40.9026	0.0819134	0.842224				female
PBANKA_0520200	ADP,ATP carrier protein 1, putative	247.976	-0.15466	0.442725				other
PBANKA_0520400	dynamin-like protein, putative	39.3963	0.0744444	0.719325				other
PBANKA_0520500	TFIIH basal transcription factor complex helicase XPB subunit, putative	19.4404	0.427834	0.011131				other
PBANKA_0520600	enhancer of rudimentary homolog, putative	100.077	0.18948	0.619694				other
PBANKA_0520700	conserved Plasmodium protein, unknown function	64.6524	-1.16094	6.48876e-10	●		●	male
PBANKA_0520800	conserved Plasmodium protein, unknown function	30.2364	-0.418952	0.340672				other
PBANKA_0520900	antigen UB05, putative	335.938	0.495085	0.074254				other
PBANKA_0521000	GDP dissociation inhibitor, putative	12.7948	0.251569	0.4563				other
PBANKA_0521100	conserved Plasmodium protein, unknown function	36.374	-0.630427	0.0104024				male
PBANKA_0521200	conserved Plasmodium protein, unknown function	143.889	-1.92226	4.12005e-16	●		●	male
PBANKA_0521300	zinc finger protein, putative	37.0962	0.698849	0.000149103				other
PBANKA_0521400	serine/threonine protein kinase RIO2, putative	15.7353	0.523862	0.0126917				other
PBANKA_0521500	conserved Plasmodium protein, unknown function	13.4078	-0.888549	0.00628789			●	other
PBANKA_0521600	holo-[acyl-carrier-protein] synthase, putative	20.4828	0.205055	0.345911				other
PBANKA_0521700	AP2 domain transcription factor, putative	54.9349	0.2502	0.335793				other
PBANKA_0521900	conserved Plasmodium protein, unknown function	123.457	-0.93382	1.99116e-05			●	male
PBANKA_0522000	conserved Plasmodium protein, unknown function	31.5353	-0.496364	0.0463788			●	other
PBANKA_0522100	conserved Plasmodium protein, unknown function	34.3169	-4.54911	2.82333e-45	●		●	male
PBANKA_0522200	conserved Plasmodium protein, unknown function	584.385	-0.421008	0.0740516				female
PBANKA_0522300	conserved Plasmodium protein, unknown function	239.416	-0.323125	0.828619			●	female
PBANKA_0522400	steroid dehydrogenase, putative	65.5125	-0.533789	0.00277653				female
PBANKA_0522500	transmembrane emp24 domain-containing protein, putative	27.7712	0.0662765	0.772016				other
PBANKA_0522600	erythrocyte membrane-associated antigen, putative	54.6485	0.646413	0.00241998				other
PBANKA_0522700	alpha tubulin 2	1611.63	-0.54582	0.00811087			●	male
PBANKA_0522800	40S ribosomal protein S19, putative	374.304	0.285278	0.169399				other
PBANKA_0522900	pre-mRNA-splicing helicase BRR2, putative	21.783	0.350401	0.197468				other
PBANKA_0523000	conserved Plasmodium protein, unknown function	11.4177	-0.515269	0.344859				other
PBANKA_0523100	eukaryotic initiation factor 4A-III, putative	38.7778	0.0436745	0.901771				other
PBANKA_0523300	methyltransferase, putative	38.3099	-0.10941	0.712295				other
PBANKA_0523400	conserved Plasmodium protein, unknown function	17.524	-0.151772	0.644803				other
PBANKA_0523500	AP-4 complex subunit sigma, putative	10.0962	-0.0311195	0.939167				other
PBANKA_0523600	BSD-domain protein, putative	191.47	-0.263404	0.305196				female
PBANKA_0523700	conserved Plasmodium protein, unknown function	78.0941	-0.105204	0.889717				other
PBANKA_0523800	apical asparagine-rich protein AARP, putative	62.7288	-0.312183	0.829065				other
PBANKA_0523900	glideosome associated protein with multiple membrane spans 2, putative	3247.26	-0.269375	0.280576			●	female
PBANKA_0524000	conserved Plasmodium protein, unknown function	14.2894	0.32437	0.361754				other
PBANKA_0524100	conserved Plasmodium protein, unknown function	15.028	0.439753	0.145007				other
PBANKA_0524200	early transcribed membrane protein	685.904	-0.412228	0.204975				other
PBANKA_0524300	tryptophan-rich protein	496.457	-0.061565	0.878582			●	other
PBANKA_0524400	tryptophan-rich protein	25.9321	0.0560771	0.889501				other
PBANKA_0524500	conserved rodent malaria protein, unknown function	15.4682	0.0473941	0.958695				other
PBANKA_0600500	GPN-loop GTPase, putative	23.877	0.211621	0.484259				other
PBANKA_0600600	NIMA related kinase 3, putative	1363.35	-5.85403	3.44688e-51	●		●	male
PBANKA_0600700	conserved Plasmodium protein, unknown function	92.9541	-4.07581	3.27331e-33	●			male
PBANKA_0600800	cytochrome c oxidase assembly protein COX19, putative	76.656	-0.325179	0.0674655				other
PBANKA_0600900	conserved protein, unknown function	111.239	-1.42166	1.61575e-24	●			male
PBANKA_0601000	ATP-dependent DNA/RNA helicase PSH2, putative	25.9979	-0.483625	0.0100811				other
PBANKA_0601100	mitochondrial phosphate carrier protein, putative	310.661	-0.472437	0.0013911				other
PBANKA_0601200	dynein heavy chain, putative	38.4633	-1.49907	0.000347136	●		●	male
PBANKA_0601300	peptidyl-prolyl cis-trans isomerase, putative	61.5697	-0.8335	1.32985e-08				other
PBANKA_0601500	trimethylguanosine synthase, putative	11.0504	0.0365719	0.881962				other
PBANKA_0601600	nuclear export mediator factor NEMF, putative	74.5862	0.347739	0.0687132				other
PBANKA_0601700	AATF domain-containing protein, putative	29.0638	0.113227	0.788973				other
PBANKA_0601800	DNA/RNA-binding protein, putative	42.4308	-0.00223263	0.993851				other
PBANKA_0601900	high mobility group protein B1, putative	620.03	-0.298923	0.374241				other
PBANKA_0602000	origin recognition complex subunit 1, putative	98.7081	-0.479605	0.0359961			●	male
PBANKA_0602100	conserved Plasmodium protein, unknown function	74.761	-0.377887	0.018335				other
PBANKA_0602200	signal recognition particle subunit SRP14, putative	24.475	-0.0432108	0.922139				other
PBANKA_0602300	TBCC domain-containing protein, putative	52.9851	-0.400491	0.0974804				other
PBANKA_0602400	major facilitator superfamily domain-containing protein, putative	35.7302	0.0267696	0.921704				other
PBANKA_0602500	threonylcarbamoyl-AMP synthase, putative	10.0249	0.0692048	0.827503				other
PBANKA_0602600	cytochrome c1 heme lyase	23.1465	0.155844	0.574336				other
PBANKA_0602700	nucleosome assembly protein, putative	232.417	0.277444	0.129507				other
PBANKA_0602800	ubiquitin-conjugating enzyme E2, putative	2822.8	-0.0601567	0.839082				other
PBANKA_0602900	conserved Plasmodium protein, unknown function	151.252	-3.48243	1.54968e-58	●		●	male
PBANKA_0603000	conserved Plasmodium protein, unknown function	42.4255	-1.69797	5.10261e-20	●			male
PBANKA_0603200	eukaryotic translation initiation factor 5A, putative	180.92	0.486502	0.112762				other
PBANKA_0603300	sexual stage-specific protein G37	532.984	0.131763	0.681898				female
PBANKA_0603400	conserved protein, unknown function	15.3	0.123732	0.676691				other
PBANKA_0603600	conserved protein, unknown function	59.8926	-0.18393	0.734256				other
PBANKA_0603650	conserved Plasmodium protein, unknown function	149.464	-0.46608	0.289708				other
PBANKA_0603700	conserved protein, unknown function	82.826	-1.07863	3.41153e-20	●		●	male
PBANKA_0603900	HAD domain ookinete protein	24.4198	0.0521454	0.968725				other
PBANKA_0604100	kelch domain-containing protein, putative	33.7889	0.283841	0.065714				other
PBANKA_0604200	zinc finger protein, putative	86.2943	0.25466	0.0930906				other
PBANKA_0604300	tetratricopeptide repeat protein, putative	744.102	0.343099	0.095783				male
PBANKA_0604400	targeted glyoxalase II, putative	63.0059	0.17671	0.685984			●	other
PBANKA_0604500	high mobility group protein B3, putative	63.0894	0.619525	0.000612803				other
PBANKA_0604600	conserved protein, unknown function	101.205	-0.418663	0.017173				other
PBANKA_0604700	shewanella-like protein phosphatase 2, putative	51.9218	-0.104252	0.704912				other
PBANKA_0604800	eukaryotic translation initiation factor 3 subunit C, putative	70.3383	0.320895	0.131174				other
PBANKA_0604900	conserved Plasmodium protein, unknown function	11.425	0.680174	0.137365				other
PBANKA_0605100	Tat binding protein 1(TBP-1)-interacting protein, putative	65.3243	0.31734	0.184992				female
PBANKA_0605200	DNA-directed RNA polymerase III subunit RPC2, putative	45.6953	0.25157	0.444548				other
PBANKA_0605300	eukaryotic translation initiation factor 5, putative	101.402	0.23603	0.147977				other
PBANKA_0605500	conserved Plasmodium protein, unknown function	64.674	0.0424777	0.910389			●	male
PBANKA_0605600	conserved Plasmodium protein, unknown function	167.952	-0.559711	0.0811697				male
PBANKA_0605700	pre-rRNA-processing protein ESF1, putative	63.2764	0.146763	0.487224				other
PBANKA_0605800	LIMP protein	1085.11	0.134967	0.613903				female
PBANKA_0605900	conserved Plasmodium protein, unknown function	74.9815	0.218124	0.215572				female
PBANKA_0606000	RNA-binding protein, putative	31.1278	0.00226431	0.992673				other
PBANKA_0606100	tRNA dimethylallyltransferase, putative	10.8982	0.428612	0.0503195				other
PBANKA_0606200	41-3 protein, putative	2126.34	-0.20656	0.343329			●	female
PBANKA_0606300	conserved Plasmodium protein, unknown function	95.5138	-2.10695	2.08103e-41	●		●	male
PBANKA_0606400	conserved Plasmodium protein, unknown function	16.0788	-0.420001	0.156741				other
PBANKA_0606500	ribosomal protein L29, apicoplast, putative	28.2856	-0.265143	0.270241				other
PBANKA_0606800	acyl carrier protein, mitochondrial, putative	63.3564	0.256086	0.239847				other
PBANKA_0606900	amino acid transporter, putative	12.0866	0.0406069	0.918358				other
PBANKA_0607000	conserved Plasmodium protein, unknown function	40.1448	-0.296162	0.45756				other
PBANKA_0607100	mitochondrial import inner membrane translocase subunit TIM10, putative	60.0309	-0.381222	0.0575638				other
PBANKA_0607300	zinc finger protein, putative	42.442	-0.164768	0.359651				other
PBANKA_0607400	protein phosphatase PPM11, putative	116.659	-0.385774	0.0904691				male
PBANKA_0607500	mago-binding protein, putative	15.7256	-0.313807	0.420625				other
PBANKA_0607600	U6 snRNA-associated Sm-like protein LSm7, putative	218.638	-0.121845	0.729809				other
PBANKA_0607700	telomere repeat-binding zinc finger protein, putative	138.085	0.122046	0.615223				other
PBANKA_0607800	cytosolic iron-sulfur protein assembly protein 1, putative	84.608	0.0578244	0.803798				other
PBANKA_0607900	cGMP-specific 3',5'-cyclic phosphodiesterase alpha, putative	21.4784	-0.543161	0.0271405			●	male
PBANKA_0608000	porphobilinogen deaminase	34.8068	-0.470765	0.0137285				female
PBANKA_0608100	conserved protein, unknown function	62.2127	-0.152016	0.594549				other
PBANKA_0608200	ATP synthase mitochondrial F1 complex assembly factor 1, putative	68.8722	-0.594695	0.070213				other
PBANKA_0608300	ABC transporter B family member 7, putative	23.1428	0.0339238	0.901904				other
PBANKA_0608400	50S ribosomal protein L1, apicoplast, putative	17.9188	-0.394398	0.090017				other
PBANKA_0608500	SNARE protein, putative	57.7985	0.52287	0.014264				other
PBANKA_0608600	zinc finger protein, putative	1520.43	-0.421075	0.138552				female
PBANKA_0608700	conserved Plasmodium protein, unknown function	17.4918	-0.254132	0.344169				other
PBANKA_0608900	general transcription factor 3C polypeptide 5, putative	14.1182	0.0186346	0.961249				other
PBANKA_0609100	kelch protein, putative	51.2191	0.424105	0.0169823				other
PBANKA_0609200	conserved Plasmodium protein, unknown function	21.7871	-0.0694955	0.8114				other
PBANKA_0609300	GPI mannosyltransferase 1, putative	13.1359	-0.183468	0.690879				other
PBANKA_0609500	kinesin-X3, putative	630.659	-0.64887	0.00973922			●	female
PBANKA_0609800	DNA helicase MCM8, putative	11.4652	0.444671	0.115986				other
PBANKA_0609900	heat shock protein DNAJ homologue Pfj4, putative	225.451	0.136246	0.572325				other
PBANKA_0610000	ribosomal protein S18, mitochondrial, putative	30.5176	0.0623363	0.878853				other
PBANKA_0610100	lysine-specific histone demethylase 1, putative	27.4445	0.386596	0.129482				other
PBANKA_0610200	DNA replication licensing factor MCM5, putative	282.544	-1.00454	0.000169825	●		●	male
PBANKA_0610300	polyubiquitin, putative	343.686	0.452139	0.182425			●	other
PBANKA_0610400	non-SERCA-type Ca2+ -transporting P-ATPase, putative	93.302	0.356621	0.0103685				other
PBANKA_0610500	glutathione peroxidase-like thioredoxin peroxidase	92.4747	0.00758919	0.985891				other
PBANKA_0610600	peripheral plastid protein 1, putative	54.6377	-0.29322	0.0521109				other
PBANKA_0610700	conserved Plasmodium protein, unknown function	62.8869	-0.673125	9.30335e-06			●	male
PBANKA_0610800	eukaryotic translation initiation factor eIF2A, putative	42.1825	0.194943	0.226588				other
PBANKA_0610900	HSP40, subfamily A, putative	176.571	0.408518	0.0539374				other
PBANKA_0611000	trafficking protein particle complex subunit 5, putative	44.366	-0.162663	0.532402				other
PBANKA_0611100	succinyl-CoA ligase, putative	18.7963	0.16058	0.527162				other
PBANKA_0611300	conserved Plasmodium protein, unknown function	60.8151	0.253224	0.432953				female
PBANKA_0611400	pantothenate kinase 2, putative	22.1712	-0.0206834	0.953486				other
PBANKA_0611500	conserved Plasmodium protein, unknown function	43.7506	-1.07786	0.00603747	●		●	male
PBANKA_0611600	ribonucleoside-diphosphate reductase large subunit, putative	1809.7	-0.395767	0.0238701			●	other
PBANKA_0611700	conserved protein, unknown function	45.5525	-0.203383	0.369211			●	other
PBANKA_0611800	N-acetyltransferase, GNAT family, putative	77.342	-0.116262	0.663646			●	other
PBANKA_0611900	histidine triad protein, putative	77.2301	-0.473417	0.0190933				other
PBANKA_0612200	conserved Plasmodium protein, unknown function	46.8225	-0.117599	0.697398			●	other
PBANKA_0612300	conserved Plasmodium protein, unknown function	44.5733	0.41584	0.239157				male
PBANKA_0612400	conserved Plasmodium protein, unknown function	1841.71	0.119982	0.737547			●	female
PBANKA_0612500	mediator of RNA polymerase II transcription subunit 8, putative	19.4028	0.13951	0.82855				other
PBANKA_0612700	conserved Plasmodium protein, unknown function	26.6439	0.560975	0.0337221				other
PBANKA_0612800	DEAD box ATP-dependent RNA helicase, putative	16.9107	0.392961	0.218491				other
PBANKA_0612900	conserved Plasmodium protein, unknown function	96.626	0.0160919	0.973174				female
PBANKA_0613200	DNA polymerase alpha catalytic subunit A, putative	63.9603	-0.137705	0.701945			●	other
PBANKA_0613300	LITAF-like zinc finger protein, putative	56.2217	0.0737554	0.827336			●	other
PBANKA_0613400	ribosomal protein S12, mitochondrial, putative	15.3976	0.509313	0.0183507				other
PBANKA_0613500	conserved Plasmodium protein, unknown function	27.4225	-0.470169	0.0228225				other
PBANKA_0613600	phosphopantothenate--cysteine ligase, putative	23.2509	-0.582144	0.000109122				other
PBANKA_0613700	RNA-binding protein, putative	130.586	-0.0618653	0.817707				other
PBANKA_0613800	protein SDA1, putative	14.0324	0.555862	0.0459358				other
PBANKA_0613900	PDCD2 domain-containing protein, putative	20.8662	0.64717	0.0500147				other
PBANKA_0614000	conserved protein, unknown function	111.617	0.557784	0.00852005				other
PBANKA_0614100	transcription initiation factor IIA subunit 1, putative	58.02	-0.00477273	0.992673				other
PBANKA_0614200	conserved Plasmodium protein, unknown function	17.1438	-0.108963	0.672847				other
PBANKA_0614300	cysteine desulfurase	12.8431	0.215612	0.676691				other
PBANKA_0614400	conserved Plasmodium protein, unknown function	13.7043	0.0627848	0.817662				other
PBANKA_0614500	eukaryotic translation initiation factor 3 subunit I, putative	91.6376	0.270404	0.415158				other
PBANKA_0614600	drug/metabolite transporter DMT2	12.436	0.323209	0.338055				other
PBANKA_0614700	conserved Plasmodium membrane protein, unknown function	87.9228	-1.05336	6.11689e-12	●			male
PBANKA_0614800	CRAL/TRIO domain-containing protein, putative	31.9896	0.0750479	0.845848				other
PBANKA_0614900	conserved Plasmodium protein, unknown function	48.6983	0.295317	0.0733719				other
PBANKA_0615000	transcription initiation factor IIE subunit alpha, putative	33.8461	0.206306	0.258098				other
PBANKA_0615100	queuine tRNA-ribosyltransferase, putative	34.9927	0.165841	0.50362				other
PBANKA_0615200	calcium-dependent protein kinase 4	331.9	-0.300358	0.288128			●	male
PBANKA_0615300	inner membrane complex protein, putative	625.864	-0.422447	0.141624			●	female
PBANKA_0615400	serine--tRNA ligase, putative	46.8462	0.444216	0.0138027				other
PBANKA_0615500	conserved Plasmodium protein, unknown function	51.5875	0.0842078	0.839082				female
PBANKA_0615600	thioredoxin-like protein	29.3827	-0.0617195	0.755889				other
PBANKA_0615700	dynein heavy chain, putative	29.4383	-1.88054	1.96647e-10	●		●	male
PBANKA_0615800	exported serine/threonine protein kinase	53.2625	0.320534	0.329419			●	male
PBANKA_0616000	ribosomal protein S8, mitochondrial, putative	33.7129	0.0980966	0.71275				other
PBANKA_0616100	prefoldin subunit 3, putative	84.0433	0.266952	0.172965				other
PBANKA_0616200	conserved Plasmodium protein, unknown function	12.3544	-0.334083	0.240957				male
PBANKA_0616400	conserved protein, unknown function	73.9879	-0.00516	0.988437				female
PBANKA_0616500	conserved protein, unknown function	93.1817	-0.273567	0.100638				other
PBANKA_0616600	ATP synthase F0 subunit a-like protein, putative	154.335	-0.0058671	0.985891				other
PBANKA_0616700	NIMA related kinase 4	314.872	-0.061221	0.814362				female
PBANKA_0616800	actin-related protein ARP6, putative	12.1633	0.331432	0.258003				other
PBANKA_0616900	conserved Plasmodium protein, unknown function	17.671	0.175445	0.531514				other
PBANKA_0617000	LEM3/CDC50 family protein, putative	76.6129	-0.413533	0.024219			●	other
PBANKA_0617100	60S ribosomal protein L11a, putative	445.694	0.435741	0.0139089				other
PBANKA_0617200	40S ribosomal protein S10, putative	338.94	0.216494	0.450895				other
PBANKA_0617300	conserved protein, unknown function	11.3984	0.166843	0.511714				other
PBANKA_0617500	exosome complex component CSL4, putative	29.6808	0.316672	0.063851				other
PBANKA_0617600	pre-rRNA-processing protein ESF2, putative	34.7207	0.185561	0.500461				other
PBANKA_0617700	conserved protein, unknown function	60.1689	0.314023	0.0488227				other
PBANKA_0617800	conserved Plasmodium protein, unknown function	79.9672	-0.562145	0.00387553				female
PBANKA_0617900	apoptosis-inducing factor, putative	29.0161	-0.135231	0.449385				other
PBANKA_0618000	conserved Plasmodium protein, unknown function	17.2626	0.514846	0.252584				other
PBANKA_0618100	conserved protein, unknown function	95.4249	0.24274	0.258183				other
PBANKA_0618200	phosphoinositide-binding protein, putative	36.7501	0.406309	0.106948				other
PBANKA_0618300	Ham1-like protein, putative	18.1386	-0.00573489	0.985234				other
PBANKA_0618400	tetratricopeptide repeat protein, putative	106.119	-0.250505	0.214411				other
PBANKA_0618500	conserved Plasmodium protein, unknown function	15.6312	0.128656	0.74251				other
PBANKA_0618600	conserved protein, unknown function	110.527	0.623026	0.00173363				other
PBANKA_0618800	ATP-dependent DNA helicase DDX31, putative	13.9714	0.598283	0.0121121				other
PBANKA_0618900	rhoptry protein, putative	53.702	0.450771	0.14906				other
PBANKA_0619000	conserved Plasmodium protein, unknown function	21.1873	0.144347	0.501475				other
PBANKA_0619100	40S ribosomal protein S5, putative	366.105	0.15514	0.62466				other
PBANKA_0619200	secreted ookinete protein, putative	476.556	-0.478452	0.00378057			●	other
PBANKA_0619300	conserved Plasmodium protein, unknown function	96.6156	0.152642	0.570148				other
PBANKA_0619400	V-type ATPase V0 subunit e, putative	422.752	-0.685069	0.066262				other
PBANKA_0619500	conserved Plasmodium protein, unknown function	65.5653	-0.225097	0.468319				other
PBANKA_0619600	protein pelota homolog, putative	10.9754	0.0235367	0.957862				other
PBANKA_0619700	rhoptry-associated leucine zipper-like protein 1, putative	18.0097	0.877635	0.0729316				other
PBANKA_0619800	zinc finger protein, putative	32.3879	0.291558	0.210268				other
PBANKA_0619900	Obg-like ATPase 1, putative	55.2808	0.358001	0.0527129				other
PBANKA_0620000	pre-mRNA-splicing factor CWC15, putative	22.6426	0.21497	0.585591				other
PBANKA_0620100	U3 small nucleolar RNA-associated protein 7, putative	71.2356	0.123906	0.53217				other
PBANKA_0620200	respiratory chain complex 3 associated protein 1, putative	489.185	0.146306	0.457266				other
PBANKA_0620300	conserved protein, unknown function	786.508	-1.86571	1.3574e-33	●		●	female
PBANKA_0620400	conserved protein, unknown function	790.839	-0.597398	0.0340499				female
PBANKA_0620500	tRNAHis guanylyltransferase, putative	13.0344	0.433093	0.0879861				other
PBANKA_0620600	protein CPH1, putative	83.8745	-0.274398	0.144868				other
PBANKA_0620700	conserved Plasmodium protein, unknown function	89.4942	0.533319	0.0437285				other
PBANKA_0620800	conserved protein, unknown function	40.33	-0.157876	0.398728				other
PBANKA_0620900	conserved Plasmodium protein, unknown function	36.7318	0.389782	0.0219983				other
PBANKA_0621000	dynactin subunit 5, putative	91.6164	-0.702615	2.73005e-05			●	other
PBANKA_0621100	proteasome assembly chaperone 4, putative	20.3183	-0.150973	0.544057			●	other
PBANKA_0621200	metallo-hydrolase/oxidoreductase, putative	12.0755	-0.105253	0.729809				other
PBANKA_0621300	conserved Plasmodium protein, unknown function	87.9567	0.327727	0.345459				other
PBANKA_0621400	RNA-binding protein, putative	45.9014	0.479769	0.012264				other
PBANKA_0621500	Rab GTPase activator and protein kinase, putative	11.1287	-0.483899	0.146952				other
PBANKA_0621600	conserved Plasmodium protein, unknown function	54.4702	0.502414	0.0298215				other
PBANKA_0621700	type 2A phosphatase-associated protein 42, putative	15.7722	-0.251039	0.522468				other
PBANKA_0621800	ubiquinone biosynthesis O-methyltransferase, putative	36.7288	0.45166	0.299524				other
PBANKA_0621900	mitochondrial import inner membrane translocase subunit TIM14, putative	159.986	0.0125535	0.950793				other
PBANKA_0622000	conserved Plasmodium protein, unknown function	404.022	-2.35063	1.55451e-82	●		●	male
PBANKA_0622100	protein kinase, putative	50.2687	-0.243907	0.40288				male
PBANKA_0622200	bromodomain protein 6, putative	17.5615	0.648215	0.000866684				other
PBANKA_0622300	kelch domain-containing protein, putative	29.3192	-0.470504	0.0410788				other
PBANKA_0622400	kinesin-20, putative	703.775	-0.288751	0.429363				female
PBANKA_0622500	exonuclease I, putative	24.1431	0.612263	0.000615643				other
PBANKA_0622600	conserved Plasmodium protein, unknown function	15.2623	0.568072	0.000190845				other
PBANKA_0622700	mago nashi protein homologue, putative	54.6796	0.450437	0.0645403				other
PBANKA_0622800	conserved protein, unknown function	36.3422	0.326584	0.128043			●	other
PBANKA_0622900	conserved Plasmodium protein, unknown function	151.228	-0.174009	0.899887				other
PBANKA_0623000	Plasmodium exported protein, unknown function	173.496	-0.396356	0.772016				other
PBANKA_0623100	tryptophan-rich protein	328.31	0.538	0.00382605			●	other
PBANKA_0623150	conserved rodent malaria protein, unknown function	343.11	-0.0230118	0.934817				female
PBANKA_0623200	lysophospholipase, putative	86.6384	0.233624	0.540592				other
PBANKA_0623300	tryptophan-rich protein	135.828	0.460905	0.0866383				other
PBANKA_0700600	Plasmodium exported protein, unknown function	69.5001	0.295857	0.394923				other
PBANKA_0700700	Plasmodium exported protein, unknown function	67.7567	0.176652	0.602996				other
PBANKA_0700800	Plasmodium exported protein (PHIST), unknown function	67.265	0.39533	0.0523477				other
PBANKA_0701100	CRA domain-containing protein, putative	267.141	0.299929	0.174699				other
PBANKA_0701200	conserved Plasmodium protein, unknown function	16.7957	0.231988	0.451639				other
PBANKA_0701300	prolyl 4-hydroxylase subunit alpha, putative	15.4581	0.0419257	0.928074				other
PBANKA_0701400	U6 snRNA-associated Sm-like protein LSm8, putative	45.1586	0.0286662	0.921647				other
PBANKA_0701500	prohibitin 1	41.146	-0.0108746	0.969206				other
PBANKA_0701600	coiled-coil domain-containing protein 124, putative	64.1731	0.10637	0.810559				other
PBANKA_0701700	conserved Plasmodium protein, unknown function	11.2163	0.110638	0.761216				other
PBANKA_0701800	conserved protein, unknown function	66.342	0.283425	0.403969				other
PBANKA_0701900	GPI-anchored micronemal antigen, putative	44.0933	-0.472561	0.69793				other
PBANKA_0702000	conserved protein, unknown function	146.037	0.181555	0.669916			●	other
PBANKA_0702100	folate transporter 1, putative	43.1942	-0.307733	0.0600652				other
PBANKA_0702200	translation initiation factor eIF-2B subunit alpha, putative	25.7777	-0.477703	0.0349735				other
PBANKA_0702300	mitochondrial inner membrane protein OXA1, putative	44.1069	-0.846439	4.0581e-06				male
PBANKA_0702400	conserved protein, unknown function	81.3868	-0.727229	2.30396e-08			●	other
PBANKA_0702500	leucine--tRNA ligase, putative	29.0832	-0.374251	0.202231				other
PBANKA_0702700	rhomboid protease ROM3	154.641	-0.0781817	0.764632				female
PBANKA_0702800	protein disulfide-isomerase, putative	580.082	0.281914	0.167328			●	other
PBANKA_0702900	SET domain protein, putative	27.9072	0.321437	0.102162				other
PBANKA_0703100	conserved Plasmodium protein, unknown function	14.4285	0.279588	0.305966				other
PBANKA_0703200	ribosomal protein L21, apicoplast, putative	24.2088	0.542988	0.0131975				other
PBANKA_0703300	conserved protein, unknown function	401.999	-0.0208091	0.956416			●	female
PBANKA_0703400	conserved Plasmodium protein, unknown function	49.7041	-0.0525911	0.868957				other
PBANKA_0703500	conserved Plasmodium protein, unknown function	305.885	0.261237	0.62162			●	female
PBANKA_0703600	translation initiation factor IF-2, putative	23.2568	0.0690234	0.85834				other
PBANKA_0703700	ATP-dependent RNA helicase DBP10, putative	39.7123	0.3747	0.201904				other
PBANKA_0703800	conserved Plasmodium protein, unknown function	20.458	-0.22179	0.554765			●	other
PBANKA_0703900	receptor for activated c kinase, putative	306.491	0.0358091	0.932241				other
PBANKA_0704000	SNARE protein, putative	22.0358	0.2831	0.0982057				other
PBANKA_0704100	ubiquitin conjugation factor E4 B, putative	30.0783	0.0351638	0.903906				other
PBANKA_0704200	cis-prenyltransferase, putative	54.1487	-0.258318	0.327062				other
PBANKA_0704300	SPRY domain, putative	54.6659	0.0283913	0.901904				other
PBANKA_0704400	alpha/beta hydrolase, putative	117.421	-0.1564	0.480526				other
PBANKA_0704500	HECT-like E3 ubiquitin ligase, putative	44.6798	0.606094	0.0458263				other
PBANKA_0704600	conserved Plasmodium protein, unknown function	11.6776	-0.218893	0.548855				other
PBANKA_0704700	conserved Plasmodium protein, unknown function	149.574	0.328081	0.122045			●	female
PBANKA_0704800	PH-like domain-containing protein, putative	1754.46	-0.17497	0.614482			●	female
PBANKA_0704900	crystalloid-specific PH domain-containing protein, putative	1619.97	-0.1474	0.61509			●	female
PBANKA_0705000	cytochrome c oxidase assembly factor 5, putative	50.9674	0.222812	0.427132				other
PBANKA_0705100	protein KRI1, putative	28.5948	-0.0349133	0.907995				other
PBANKA_0705200	ATP synthase-associated protein, putative	121.524	-0.198396	0.633748				other
PBANKA_0705300	SAYSvFN domain-containing protein, putative	26.1047	-0.188559	0.382885				other
PBANKA_0705400	translation initiation factor IF-3, putative	27.5879	0.202519	0.576749				other
PBANKA_0705500	ankyrin-repeat protein, putative	124.533	-1.98981	1.27125e-27	●		●	male
PBANKA_0705600	conserved Plasmodium protein, unknown function	355.041	-0.0375632	0.930109				female
PBANKA_0705800	conserved Plasmodium protein, unknown function	28.2185	0.336515	0.0362632				other
PBANKA_0705900	lipase maturation factor, putative	40.9963	-0.106958	0.637559				other
PBANKA_0706000	Fe-S cluster assembly protein DRE2, putative	52.394	-0.295374	0.083573			●	other
PBANKA_0706200	nucleoside transporter 2, putative	10.6979	0.081745	0.8114				other
PBANKA_0706300	GTP-binding protein Obg2, putative	16.6319	-0.237588	0.477837				other
PBANKA_0706400	conserved Plasmodium protein, unknown function	53.2072	0.0929183	0.830522				other
PBANKA_0706700	dicarboxylate/tricarboxylate carrier, putative	598.863	-0.0142141	0.961163				female
PBANKA_0706800	DnaJ protein, putative	32.4763	0.0364453	0.902723				other
PBANKA_0706900	mitochondrial import receptor subunit TOM7, putative	125.964	-0.37926	0.118168				other
PBANKA_0707100	inner membrane complex protein 1i	2816.07	-0.237762	0.250576			●	female
PBANKA_0707200	alpha/beta hydrolase, putative	63.5502	-2.0761	2.73839e-31	●		●	male
PBANKA_0707300	histone acetyltransferase GCN5, putative	59.0758	0.300956	0.0555821				other
PBANKA_0707400	RNA-binding protein, putative	257.619	-0.188035	0.594286			●	other
PBANKA_0707500	RWD domain-containing protein, putative	71.5147	-0.167057	0.44225				other
PBANKA_0707600	serine/threonine protein kinase VPS15, putative	10.8973	0.209059	0.419841				other
PBANKA_0707700	PhIL1-interacting candidate PIC2, putative	76.1728	0.377288	0.545784				other
PBANKA_0707800	U5 small nuclear ribonucleoprotein 40 kDa protein, putative	38.4402	0.0606459	0.903616				other
PBANKA_0708000	protein transport protein SEC23, putative	49.8062	0.513922	0.148945				other
PBANKA_0708100	dynein light chain 1	251.194	-0.635187	1.06369e-06			●	male
PBANKA_0708200	conserved Plasmodium protein, unknown function	74.8539	-0.788329	8.05527e-07			●	male
PBANKA_0708400	small nuclear ribonucleoprotein G, putative	85.8373	0.325568	0.0886695			●	other
PBANKA_0708500	phosphorylated CTD interacting factor 1 WW domain-containing protein, putative	15.4097	-0.49872	0.0062157				other
PBANKA_0708600	quinone oxidoreductase, putative	13.6227	0.56299	0.040363				other
PBANKA_0708800	ribosomal protein L4, mitochondrial, putative	61.8698	-0.0772318	0.761216				other
PBANKA_0708900	WPP motif-containing protein, putative	67.6264	-0.105193	0.626495				other
PBANKA_0709000	protein transport protein SEC61 subunit beta, putative	1371.03	-0.44489	0.159719				other
PBANKA_0709100	60S ribosomal protein L22, putative	320.055	0.208182	0.266106				other
PBANKA_0709200	polyribonucleotide 5'-hydroxyl-kinase Clp1, putative	14.0407	0.246654	0.305196				other
PBANKA_0709400	conserved Plasmodium protein, unknown function	181.063	0.197211	0.563676				other
PBANKA_0709500	ATP-dependent RNA helicase DHX36, putative	70.7666	0.0818601	0.757341				other
PBANKA_0709600	conserved protein, unknown function	177.429	-0.51617	0.0050337			●	female
PBANKA_0709700	protein kinase 1	36.6981	0.33947	0.118168				other
PBANKA_0709800	conserved Plasmodium protein, unknown function	26.4104	0.397839	0.213317			●	other
PBANKA_0710000	conserved Plasmodium protein, unknown function	13.0488	-0.0790736	0.78735				other
PBANKA_0710100	2-oxoglutarate dehydrogenase E1 component, putative	94.5979	-0.389689	0.0711052				other
PBANKA_0710200	conserved protein, unknown function	49.5905	-0.840607	4.41497e-06			●	other
PBANKA_0710300	protein transport protein YIF1, putative	22.3145	-0.572398	0.0227682				other
PBANKA_0710500	conserved Plasmodium protein, unknown function	22.5473	-0.333237	0.424162				other
PBANKA_0710600	phosphatidylglycerophosphate synthase, putative	36.7851	0.48556	0.0109891				other
PBANKA_0710700	RNA-binding protein, putative	46.4761	-0.627091	6.42536e-06				other
PBANKA_0710800	Snf2-related CBP activator, putative	47.5648	0.0441237	0.840038				other
PBANKA_0710900	U6 snRNA-associated Sm-like protein LSm3, putative	92.7749	-0.0162917	0.944759				other
PBANKA_0711000	conserved Plasmodium protein, unknown function	35.768	-1.3644	9.33094e-06	●		●	male
PBANKA_0711100	conserved Plasmodium protein, unknown function	10.86	0.409823	0.0872662				other
PBANKA_0711200	ubiquitin-like protein, putative	110.243	0.0231923	0.958829				other
PBANKA_0711300	conserved protein, unknown function	59.3608	-0.044332	0.847036				other
PBANKA_0711700	BRIX domain, putative	28.4604	-0.207206	0.573443				other
PBANKA_0711800	ribonuclease, putative	31.2008	0.16293	0.394611				other
PBANKA_0711900	heat shock protein 70	1037.03	0.595457	0.0857446			●	other
PBANKA_0712000	U3 small nucleolar ribonucleoprotein protein IMP4, putative	73.9177	0.171553	0.361385				other
PBANKA_0712100	DNA helicase, putative	97.9753	-0.607443	9.83615e-06				male
PBANKA_0712200	BEM46-like protein, putative	1407.03	-0.249154	0.30746				female
PBANKA_0712300	zinc finger protein, putative	179.115	-0.359937	0.0485222			●	other
PBANKA_0712400	rRNA-processing protein FCF1, putative	58.2273	0.0758955	0.843788				other
PBANKA_0712600	14-3-3 protein	1180.73	0.222298	0.334571				other
PBANKA_0712700	zinc finger protein, putative	11.9242	0.404604	0.41358				other
PBANKA_0712800	U4/U6.U5 small nuclear ribonucleoprotein, putative	67.7214	0.483865	0.0568588				other
PBANKA_0712900	high mobility group protein B2	5653.81	-0.251803	0.371753				female
PBANKA_0713000	respiratory chain complex 3 associated protein 3, putative	232.864	0.195775	0.591601				other
PBANKA_0713100	rhoptry neck protein 5	57.5066	0.793792	0.097052				other
PBANKA_0713200	conserved protein, unknown function	83.3887	-0.155607	0.431418				female
PBANKA_0713300	histidine triad nucleotide-binding protein 1, putative	104.803	0.298701	0.357257				other
PBANKA_0713500	conserved Plasmodium protein, unknown function	23.8865	0.455937	0.0670014				other
PBANKA_0713600	conserved protein, unknown function	10.2264	0.799252	0.0211875				other
PBANKA_0713700	tRNA modification GTPase, putative	12.733	-0.0224947	0.963993				other
PBANKA_0713800	NEDD8-activating enzyme E1 catalytic subunit, putative	13.3623	-0.398661	0.260883				other
PBANKA_0713900	adenylate kinase 2, putative	38.1002	-0.287421	0.30584				other
PBANKA_0714000	meiotic recombination protein DMC1	3305.38	-0.482225	0.112294			●	female
PBANKA_0714100	trafficking protein particle complex subunit 2-like protein, putative	187.272	-0.548116	0.155352				female
PBANKA_0714200	chaperone protein ClpB1, putative	64.4671	0.305495	0.129182				other
PBANKA_0714300	small heat shock protein HSP20	394.292	-0.413068	0.133293				female
PBANKA_0714400	EF-hand calcium-binding domain-containing protein, putative	184.15	-0.684031	4.64396e-06			●	other
PBANKA_0714500	HAP2-GCS1 domain-containing protein, putative	17.1409	-2.55198	1.2952e-14	●		●	male
PBANKA_0714600	vacuolar protein sorting-associated protein 2, putative	136.147	-0.12185	0.480718				female
PBANKA_0714700	phosphopantothenoylcysteine decarboxylase, putative	10.742	0.263252	0.481455				other
PBANKA_0714800	ribosome assembly protein RRB1, putative	12.5305	0.398897	0.228303				other
PBANKA_0715000	vacuolar protein sorting-associated protein 9, putative	41.871	0.761882	0.00118765				other
PBANKA_0715200	eukaryotic translation initiation factor 3 subunit G, putative	172.71	0.199686	0.416308				other
PBANKA_0715300	conserved Plasmodium protein, unknown function	48.7872	-0.0835256	0.79438				other
PBANKA_0715400	ATP synthase-associated protein, putative	196.15	0.124857	0.644643				other
PBANKA_0715500	phosphoglucomutase-2	145.93	-0.697402	0.00251266				other
PBANKA_0715600	26S protease regulatory subunit 6B, putative	112.373	0.280798	0.338371				other
PBANKA_0715700	lysine decarboxylase-like protein, putative	37.8803	0.48192	0.0324458				other
PBANKA_0715800	50S ribosomal protein L10, putative	36.4613	0.367442	0.0387278				other
PBANKA_0715900	ubiquitin carboxyl-terminal hydrolase 13, putative	36.0553	0.101604	0.76168				other
PBANKA_0716000	structural maintenance of chromosomes protein 3, putative	131.948	0.352241	0.225259				other
PBANKA_0716200	calmodulin-like protein, putative	96.2385	0.0171096	0.955972				female
PBANKA_0716300	Rab5-interacting protein, putative	44.4737	-0.0461677	0.881962				other
PBANKA_0716400	conserved Plasmodium protein, unknown function	27.0752	-0.898283	2.3878e-07				male
PBANKA_0716500	RNA-binding protein, putative	293.53	0.0341386	0.921162				male
PBANKA_0716600	acylated pleckstrin-homology domain-containing protein, putative	242.438	-0.164583	0.44605			●	other
PBANKA_0716700	GTP-binding protein, putative	78.7681	-0.354524	0.199847			●	other
PBANKA_0716900	armadillo-domain containing rhoptry protein, putative	135.374	-0.282662	0.671035				female
PBANKA_0717000	arsenical pump-driving ATPase, putative	36.0887	0.473354	0.137849				other
PBANKA_0717200	conserved Plasmodium protein, unknown function	50.4766	-0.522729	0.0602213			●	male
PBANKA_0717300	cdc2-related protein kinase 3	130.059	-0.395678	0.0299811			●	male
PBANKA_0717400	coatomer subunit zeta, putative	23.0221	0.352821	0.307741				other
PBANKA_0717500	nuclear cap-binding protein subunit 2, putative	30.1186	0.337339	0.0553457				other
PBANKA_0717600	GTP:AMP phosphotransferase, putative	52.4605	-1.33693	1.91113e-16	●			other
PBANKA_0717700	conserved Plasmodium protein, unknown function	53.2997	0.16736	0.40288				other
PBANKA_0717800	60S ribosomal protein L15, putative	345.879	0.550993	0.000665958				other
PBANKA_0717900	RNA-binding protein, putative	70.105	-0.273115	0.469674				other
PBANKA_0718100	glutamyl-tRNA(Gln) amidotransferase subunit A	12.701	0.560779	0.0228826				other
PBANKA_0718200	conserved protein, unknown function	15.407	-0.0212028	0.973786				other
PBANKA_0718400	histone acetyltransferase, putative	44.4515	-0.202264	0.431969				other
PBANKA_0718500	repressor of RNA polymerase III transcription MAF1, putative	43.3964	0.690985	0.00111892				other
PBANKA_0718600	prohibitin-like protein PHBL	13.0758	-0.0960383	0.901771				other
PBANKA_0718700	CDGSH iron-sulfur domain-containing protein, putative	104.556	-0.790241	0.00317272			●	other
PBANKA_0718800	small GTP-binding protein sar1, putative	320.687	-0.609557	0.0361149			●	other
PBANKA_0718900	conserved Plasmodium protein, unknown function	12.153	0.218082	0.571802				other
PBANKA_0719100	conserved Plasmodium protein, unknown function	130.491	0.457425	0.154836				female
PBANKA_0719200	mRNA-binding protein PUF2	29.7493	0.090217	0.759844				other
PBANKA_0719300	bifunctional dihydrofolate reductase-thymidylate synthase, putative	35.5936	0.115575	0.667936			●	other
PBANKA_0719400	LETM1-like protein, putative	41.5746	0.119221	0.544585				other
PBANKA_0719500	conserved Plasmodium protein, unknown function	23.3441	0.24398	0.42795				other
PBANKA_0719600	memo-like protein	41.2738	-0.336689	0.0785682				other
PBANKA_0719700	conserved Plasmodium protein, unknown function	131.233	-0.946285	1.48236e-05			●	male
PBANKA_0719800	conserved Plasmodium protein, unknown function	202.049	-0.683775	0.0109269			●	other
PBANKA_0719900	cdc2-related protein kinase 1	29.3958	0.495493	0.00205353			●	other
PBANKA_0720000	conserved Plasmodium protein, unknown function	50.9709	-0.0592819	0.8091			●	male
PBANKA_0720100	conserved Plasmodium protein, unknown function	32.9323	-2.69837	2.21311e-21	●		●	male
PBANKA_0720200	protein SOC1	27.2229	-0.446596	0.161814			●	other
PBANKA_0720300	eukaryotic translation initiation factor 3 subunit M, putative	32.2346	-0.178513	0.47742				other
PBANKA_0720400	conserved Plasmodium protein, unknown function	379.679	0.274479	0.107035				other
PBANKA_0720500	conserved Plasmodium protein, unknown function	31.9776	0.0882118	0.764899				other
PBANKA_0720600	trafficking protein particle complex subunit 3, putative	51.4126	0.0261902	0.967696				other
PBANKA_0720800	RNA-binding protein NOB1, putative	49.8741	0.318837	0.351734				other
PBANKA_0720900	MOLO1 domain-containing protein, putative	2254.91	-0.475878	0.0219098			●	female
PBANKA_0721000	conserved protein, unknown function	54.983	-0.144436	0.524681			●	other
PBANKA_0721100	conserved Plasmodium protein, unknown function	145.338	-0.973228	8.13266e-07			●	male
PBANKA_0721300	protein transport protein GOT1, putative	43.6108	0.170421	0.609177				other
PBANKA_0721400	conserved Plasmodium protein, unknown function	15.0951	0.478074	0.00934554				other
PBANKA_0721500	conserved Plasmodium protein, unknown function	19.5807	0.510103	0.0980746				other
PBANKA_0721700	ran-specific GTPase-activating protein 1, putative	130.185	0.258104	0.361998				other
PBANKA_0721800	apical merozoite protein, putative	30.6865	0.255914	0.205947				female
PBANKA_0721900	60S ribosomal protein L7ae/L30e, putative	28.0314	0.249627	0.154836				other
PBANKA_0722000	phosphatidylinositol 4-kinase, putative	16.7046	0.429953	0.143496				other
PBANKA_0800300	conserved Plasmodium protein, unknown function	48.7193	0.241723	0.31973				other
PBANKA_0800400	conserved Plasmodium protein, unknown function	593.966	0.240455	0.408152				other
PBANKA_0800600	centrin, putative	62.1845	-0.0256873	0.913687				other
PBANKA_0800700	conserved Plasmodium protein, unknown function	12.5468	-0.0401774	0.9246				other
PBANKA_0800800	cytosolic iron-sulfur assembly component 2, putative	56.5859	-0.210481	0.230435				other
PBANKA_0800900	conserved Plasmodium protein, unknown function	15.0374	0.285569	0.189301				other
PBANKA_0801000	conserved Plasmodium protein, unknown function	67.3513	-0.128985	0.810389				other
PBANKA_0801100	conserved Plasmodium protein, unknown function	37.7743	-0.323193	0.426588			●	other
PBANKA_0801200	erythrocyte membrane-associated antigen, putative	68.7728	-0.129002	0.702591				other
PBANKA_0801300	conserved protein, unknown function	21.3541	0.710439	0.0813404				other
PBANKA_0801400	conserved protein, unknown function	69.6451	0.40807	0.0785682				other
PBANKA_0801500	conserved Plasmodium protein, unknown function	69.5233	-2.81242	5.1978e-29	●		●	male
PBANKA_0801600	conserved Plasmodium protein, unknown function	13.0686	0.124586	0.697398				other
PBANKA_0801800	basal complex transmembrane protein 2, putative	178.451	-0.145396	0.783617			●	female
PBANKA_0801900	methyltransferase, putative	14.0741	0.162125	0.484225				other
PBANKA_0802000	conserved Plasmodium protein, unknown function	19.7848	1.0064	0.00934554		●		other
PBANKA_0802100	phosphoinositide-binding protein, putative	53.736	-0.241898	0.401259				other
PBANKA_0802300	HECT-type E3 ubiquitin ligase UT, putative	70.6854	0.0493959	0.882024				other
PBANKA_0802500	protein phosphatase PPM12, putative	17.8325	0.308494	0.182208				female
PBANKA_0802600	peptide chain release factor 2, putative	24.6698	-0.620702	0.0673897			●	other
PBANKA_0802700	mRNA cap guanine-N7 methyltransferase, putative	29.1941	0.0176321	0.944519			●	other
PBANKA_0802800	conserved Plasmodium protein, unknown function	19.7641	-0.990164	2.56831e-08			●	male
PBANKA_0803000	origin recognition complex subunit 2, putative	37.9325	0.192659	0.292507			●	male
PBANKA_0803100	DNA replication licensing factor MCM7, putative	174.022	-0.468965	0.00974348			●	male
PBANKA_0803200	inositol-phosphate phosphatase, putative	48.2119	0.263295	0.356661				other
PBANKA_0803300	RNA helicase, putative	14.1376	-0.1365	0.639536				other
PBANKA_0803400	40S ribosomal protein S29, putative	726.356	-0.254783	0.292582				other
PBANKA_0803500	ATP synthase subunit C, putative	204.775	0.231968	0.215438				other
PBANKA_0803600	importin-7, putative	25.9424	0.425164	0.0665621				other
PBANKA_0803700	conserved Plasmodium protein, unknown function	31.8059	0.155033	0.487509				other
PBANKA_0803800	conserved protein, unknown function	121.106	-0.0731541	0.802146				other
PBANKA_0803900	conserved Plasmodium protein, unknown function	53.8059	-0.968391	0.573216				other
PBANKA_0804000	60S ribosomal protein L37, putative	507.253	0.446218	0.03013				other
PBANKA_0804100	conserved Plasmodium protein, unknown function	75.8719	0.602071	1.50705e-05				other
PBANKA_0804300	DNA mismatch repair protein MSH2	81.1276	-3.43609	5.14281e-82	●		●	male
PBANKA_0804400	conserved Plasmodium protein, unknown function	29.41	-0.822116	2.30425e-05				male
PBANKA_0804500	rhoptry-associated membrane antigen, putative	65.4487	0.608503	0.540906				other
PBANKA_0804600	AAA family ATPase, putative	14.6246	0.259951	0.352953				other
PBANKA_0804700	conserved Plasmodium protein, unknown function	20.4756	0.353438	0.212236				other
PBANKA_0804800	mediator of RNA polymerase II transcription subunit 10, putative	23.7974	0.217554	0.518854				other
PBANKA_0804900	E3 ubiquitin-protein ligase, putative	32.1146	-0.0365359	0.893101				other
PBANKA_0805000	RAP protein, putative	15.6164	-0.226112	0.455746				other
PBANKA_0805100	ribosomal protein S8e, putative	81.1517	0.180915	0.632321				other
PBANKA_0805200	cytoskeleton associated protein, putative	20.0514	0.0627639	0.823041				other
PBANKA_0805300	conserved Plasmodium protein, unknown function	56.7681	-0.301192	0.123723				other
PBANKA_0805400	DNA-directed RNA polymerases I, II, and III subunit RPABC5, putative	61.5618	0.0942927	0.692782				other
PBANKA_0805500	conserved Plasmodium protein, unknown function	38.5017	-2.41455	1.72187e-35	●		●	male
PBANKA_0805600	EKC/KEOPS complex subunit BUD32, putative	60.4404	-1.0052	2.31089e-06	●		●	other
PBANKA_0805700	heat shock protein 90, putative	720.893	0.687888	0.00158337				other
PBANKA_0805800	RNA-binding protein, putative	23.274	0.0887758	0.8807				other
PBANKA_0805900	kinesin-8X	106.771	-1.02442	9.4682e-05	●		●	male
PBANKA_0806000	ubiquitin-conjugating enzyme E2, putative	102.916	-0.377368	0.0919284				other
PBANKA_0806100	CCR4 domain-containing protein 4, putative	16.2111	0.365502	0.0191258				other
PBANKA_0806200	E3 ubiquitin-protein ligase RBX1, putative	81.9523	0.316632	0.0804744				other
PBANKA_0806300	P4-type ATPase ATP7, putative	33.729	0.00743248	0.973174				other
PBANKA_0806400	conserved protein, unknown function	37.8451	-0.170912	0.410621				other
PBANKA_0806500	triosephosphate isomerase, putative	41.6193	-0.440905	0.00766496				other
PBANKA_0806600	cleavage and polyadenylation specificity factor, putative	14.849	-0.0635375	0.741534				other
PBANKA_0806700	conserved Plasmodium protein, unknown function	26.2206	0.19972	0.545784				other
PBANKA_0806800	coiled-coil domain-containing protein CCDC148/CCDC112, putative	225.414	-3.01394	1.59412e-62	●		●	male
PBANKA_0806900	conserved Plasmodium protein, unknown function	15.1736	-0.804323	0.0324832				other
PBANKA_0807000	DNA-directed RNA polymerase II subunit RPB1, putative	96.5284	0.291981	0.0786835				other
PBANKA_0807100	stomatin-like protein	16.2551	0.203016	0.456325				other
PBANKA_0807200	conserved Plasmodium protein, unknown function	708.285	-0.548259	0.0557592				female
PBANKA_0807400	26S proteasome non-ATPase regulatory subunit 9, putative	13.9742	0.395655	0.0418826				other
PBANKA_0807500	conserved Plasmodium protein, unknown function	35.9406	0.1272	0.742051				other
PBANKA_0807600	40S ribosomal protein S11, putative	402.083	0.148256	0.691912				other
PBANKA_0807700	kinesin-5	35.5422	-0.506078	0.0465977				male
PBANKA_0807800	DNA replication complex GINS protein, putative	21.533	-0.318557	0.259043				other
PBANKA_0807900	conserved Plasmodium protein, unknown function	80.1329	0.198249	0.432554				other
PBANKA_0808000	cdc2-related protein kinase 4, putative	45.3846	0.361468	0.0524745				other
PBANKA_0808200	proteasome subunit alpha type-3, putative	83.7948	0.0389431	0.907995				other
PBANKA_0808300	E3 ubiquitin-protein ligase, putative	24.9113	-0.339656	0.406609				other
PBANKA_0808420	tubulin-specific chaperone, putative	26.27	0.0125445	0.973174				other
PBANKA_0808500	conserved Plasmodium protein, unknown function	29.99	0.0455219	0.909222				other
PBANKA_0808600	conserved Plasmodium protein, unknown function	10.4635	-0.523127	0.0077258				other
PBANKA_0808700	GTPase-activating protein, putative	29.8911	-0.0277944	0.951909				other
PBANKA_0808800	prefoldin-like protein, putative	11.4316	0.4697	0.0592459				other
PBANKA_0808900	ATP-dependent protease ATPase subunit ClpY, putative	72.4238	0.407203	0.0493976				other
PBANKA_0809000	translation initiation factor SUI1, putative	66.2378	-1.05808	3.4044e-05	●			male
PBANKA_0809100	proteasome activator 28, putative	35.4557	0.467333	0.060049				other
PBANKA_0809200	ribosomal protein L35, apicoplast, putative	17.1225	0.527424	0.00976458				other
PBANKA_0809300	peptide deformylase, putative	19.1749	0.487808	0.218036				other
PBANKA_0809400	plasma membrane protein 1	52.3555	0.115734	0.663638				other
PBANKA_0809600	conserved Plasmodium protein, unknown function	12.8795	0.18446	0.581444				other
PBANKA_0809700	conserved protein, unknown function	75.7581	-0.469697	0.00334324			●	other
PBANKA_0809900	tRNA pseudouridine synthase, putative	34.043	-0.18496	0.302353				other
PBANKA_0810000	mitochondrial carrier protein, putative	27.7309	0.0234019	0.921162				other
PBANKA_0810200	conserved Plasmodium protein, unknown function	41.147	-0.0985163	0.775622				other
PBANKA_0810300	conserved Plasmodium protein, unknown function	20.0539	-0.882306	0.00591086				other
PBANKA_0810400	GDP-fucose protein O-fucosyltransferase 2	18.0213	-0.454418	0.063714				other
PBANKA_0810500	apoptosis-related protein, putative	267.799	-0.267055	0.167957				other
PBANKA_0810600	exoribonuclease, putative	54.1413	-0.422809	0.0792742				other
PBANKA_0810700	subpellicular microtubule protein 1, putative	2409.69	-0.115558	0.719518			●	female
PBANKA_0810800	conserved protein, unknown function	45.826	-0.545388	0.0102328				other
PBANKA_0810900	FHA domain protein, putative	67.6782	-0.351479	0.168477				other
PBANKA_0811000	small nuclear ribonucleoprotein Sm D3, putative	75.0979	0.131746	0.705389				other
PBANKA_0811100	helicase SKI2W, putative	10.7924	0.436778	0.0102746				other
PBANKA_0811300	exportin-7, putative	82.8801	0.196055	0.41922			●	other
PBANKA_0811400	conserved Plasmodium protein, unknown function	60.3379	0.204304	0.477417				other
PBANKA_0811500	conserved protein, unknown function	18.5144	-0.259941	0.403155				other
PBANKA_0811700	SNARE protein, putative	45.919	0.122929	0.614128				other
PBANKA_0811800	actin-like protein, putative	64.5022	-0.967627	2.48582e-05			●	male
PBANKA_0811900	cytosolic Fe-S cluster assembly factor NBP35, putative	20.7217	-0.179866	0.635666				other
PBANKA_0812000	DNA primase large subunit, putative	77.088	0.127644	0.560704			●	other
PBANKA_0812100	phosphatidylinositol N-acetylglucosaminyltransferase, putative	60.1683	0.280955	0.244354				male
PBANKA_0812200	START domain-containing protein, putative	103.047	-0.412215	0.0344298				female
PBANKA_0812300	conserved Plasmodium protein, unknown function	54.7915	-0.00425277	0.99127			●	other
PBANKA_0812600	conserved Plasmodium protein, unknown function	936.579	0.192338	0.479711			●	female
PBANKA_0812700	conserved Plasmodium protein, unknown function	63.5146	0.386434	0.0308925				other
PBANKA_0812800	GTP-binding protein, putative	68.0327	0.110511	0.711285				other
PBANKA_0812900	conserved Plasmodium protein, unknown function	760.003	-0.0831362	0.810559				female
PBANKA_0813000	inhibitor of cysteine proteases	250.755	-0.084154	0.8114				other
PBANKA_0813100	conserved Plasmodium protein, unknown function	10.4063	0.449398	0.0681733				other
PBANKA_0813200	zinc finger protein, putative	11.8698	-0.246088	0.389947				other
PBANKA_0813300	conserved protein, unknown function	240.655	-0.319494	0.138926			●	female
PBANKA_0813400	alkaline phosphatase, putative	38.186	0.166085	0.553875				other
PBANKA_0813500	SAP domain-containing protein, putative	104.807	-0.121861	0.703961				other
PBANKA_0813600	conserved Plasmodium protein, unknown function	23.9039	-0.79725	0.00260855			●	male
PBANKA_0813700	conserved Plasmodium protein, unknown function	11.3491	-0.0713128	0.911542				other
PBANKA_0813800	tRNA (adenine(58)-N(1))-methyltransferase non-catalytic subunit TRM6, putative	23.9182	0.597824	0.00214714				other
PBANKA_0813900	26S proteasome regulatory subunit RPN8, putative	52.813	0.356906	0.0689138				other
PBANKA_0814000	conserved protein, unknown function	72.2462	0.149421	0.678275				other
PBANKA_0814200	elongation factor 1-beta, putative	140.612	-0.169542	0.639869				other
PBANKA_0814300	conserved protein, unknown function	10.008	0.111968	0.61412				other
PBANKA_0814400	elongation factor, putative	38.8479	0.161461	0.646893				other
PBANKA_0814500	protein AMR4, putative	118.19	-0.195904	0.449909				female
PBANKA_0814800	conserved Plasmodium protein, unknown function	258.389	-0.256432	0.847776				other
PBANKA_0815100	conserved Plasmodium protein, unknown function	105.764	-0.156892	0.74041			●	female
PBANKA_0815200	phospholipid or glycerol acyltransferase, putative	71.6658	0.175893	0.509295				other
PBANKA_0815300	met-10+ like protein, putative	17.1844	-0.200312	0.388517				other
PBANKA_0815400	protein KIC3, putative	2003.97	-0.150739	0.546434				female
PBANKA_0815500	conserved Plasmodium protein, unknown function	53.4668	-0.309598	0.406935			●	male
PBANKA_0815600	transcription elongation factor 1, putative	126.857	-0.27685	0.392104			●	other
PBANKA_0815700	major facilitator superfamily-related transporter, putative	385.48	0.225133	0.359832				female
PBANKA_0815800	GINS complex subunit Psf3, putative	56.0162	0.0393078	0.891314			●	other
PBANKA_0815900	BSD-domain protein, putative	170.707	0.0824297	0.860971			●	other
PBANKA_0816000	type II NADH:ubiquinone oxidoreductase	55.4717	-0.328424	0.258003				other
PBANKA_0816100	SUMO-conjugating enzyme UBC9, putative	138.619	-0.0240497	0.94962				other
PBANKA_0816200	ribonuclease H2 subunit C, putative	169.403	-1.03589	1.66558e-12	●		●	male
PBANKA_0816300	heptatricopeptide repeat-containing protein, putative	67.3541	-0.449054	0.110998				other
PBANKA_0816400	ATP-dependent 6-phosphofructokinase, putative	67.0731	0.158719	0.477837				other
PBANKA_0816600	conserved Plasmodium protein, unknown function	20.4571	-0.0463525	0.92166				other
PBANKA_0816700	cytochrome c oxidase subunit ApiCOX30, putative	144.781	-0.305651	0.109952				other
PBANKA_0816800	glycolipid transfer protein, putative	735.936	-0.592946	0.00149492				female
PBANKA_0816900	conserved Plasmodium protein, unknown function	130.006	-0.217824	0.302021				other
PBANKA_0817000	major facilitator superfamily domain-containing protein, putative	80.8775	-0.700252	0.00513428				other
PBANKA_0817100	thioredoxin 3, putative	117.672	-0.375892	0.0708112				female
PBANKA_0817300	conserved Plasmodium protein, unknown function	43.7983	-0.00894606	0.981074				other
PBANKA_0817600	methyltransferase, putative	11.3815	0.170895	0.707315				other
PBANKA_0817700	RNA-binding protein musashi, putative	74.6141	0.750577	6.87723e-06				other
PBANKA_0817800	conserved Plasmodium protein, unknown function	87.3914	-0.0257213	0.943331				other
PBANKA_0817900	zinc finger protein, putative	35.0804	0.642749	0.156741				other
PBANKA_0818000	merozoite organizing protein, putative	49.5745	-0.454373	0.185388			●	male
PBANKA_0818100	N-glycosylase/DNA lyase, putative	23.8428	-0.514354	0.000934489			●	other
PBANKA_0818200	conserved protein, unknown function	18.6589	-0.646184	8.18859e-05			●	other
PBANKA_0818500	conserved protein, unknown function	96.185	-0.552528	0.000882385			●	male
PBANKA_0818600	pre-mRNA-splicing factor ATP-dependent RNA helicase PRP43, putative	16.8214	0.435757	0.0967873				other
PBANKA_0818900	endoplasmic reticulum chaperone BiP, putative	320.509	0.320255	0.133293			●	other
PBANKA_0819000	glideosome-associated protein 50, putative	1936.42	-0.0715486	0.766696				female
PBANKA_0819100	cytochrome b5, putative	138.427	0.0422984	0.921973				other
PBANKA_0819200	50S ribosomal protein L3, apicoplast, putative	128.14	-0.0528556	0.899388				other
PBANKA_0819300	eukaryotic translation initiation factor 3 subunit F, putative	106.032	0.00540321	0.983833				other
PBANKA_0819400	conserved Plasmodium protein, unknown function	20.9381	-0.367513	0.203351			●	other
PBANKA_0819500	ATP-dependent DNA helicase Q1, putative	25.214	0.0792456	0.690879				other
PBANKA_0819600	conserved Plasmodium protein, unknown function	32.1989	-0.333544	0.496597				other
PBANKA_0819700	dihydrouridine synthase, putative	59.4431	0.368659	0.159917				other
PBANKA_0819800	gamma-glutamylcysteine synthetase	81.7369	0.188803	0.273592			●	other
PBANKA_0819900	nucleosome assembly protein	672.156	-0.00133876	0.995037				male
PBANKA_0820000	DnaJ protein, putative	67.9905	0.713462	0.00149492				other
PBANKA_0820100	PPPDE peptidase, putative	58.8152	0.179761	0.603412				female
PBANKA_0820200	thioredoxin-like protein 1, putative	27.9243	-0.325633	0.643225				female
PBANKA_0820300	protein disulfide-isomerase PDI-Trans	40.756	-0.504058	0.0178384			●	other
PBANKA_0820600	pyridoxal phosphate homeostasis protein, putative	15.7558	0.0394852	0.942726				other
PBANKA_0820700	TLD domain-containing protein	45.6167	0.113363	0.785068			●	other
PBANKA_0820800	regulator of chromosome condensation-PP1-interacting protein	17.1411	0.666763	0.00182139				other
PBANKA_0821000	chaperone, putative	15.8535	0.0917592	0.741534				other
PBANKA_0821100	CS domain protein, putative	53.7443	0.451872	0.0557592				other
PBANKA_0821200	conserved Plasmodium protein, unknown function	1003.12	0.155535	0.529058				female
PBANKA_0821400	ADP-ribosylation factor, putative	817.998	-0.58511	0.0249596				female
PBANKA_0821600	CRAL/TRIO domain-containing protein, putative	23.0743	0.259958	0.656543				other
PBANKA_0821700	inosine-5'-monophosphate dehydrogenase, putative	59.8348	0.314252	0.109952				other
PBANKA_0821800	U4/U6 snRNA-associated-splicing factor, putative	16.398	0.193579	0.431969				other
PBANKA_0821900	ubiquitin-conjugating enzyme E2, putative	79.7694	0.471106	0.142439				other
PBANKA_0822000	conserved Plasmodium protein, unknown function	13.093	-0.17495	0.457266				other
PBANKA_0822200	RAP protein, putative	25.8535	-0.0706288	0.773251				other
PBANKA_0822300	NifU-like scaffold protein	19.1893	0.345028	0.338551				other
PBANKA_0822500	tetratricopeptide repeat protein, putative	17.6156	-0.0722304	0.81692				other
PBANKA_0822600	conserved protein, unknown function	30.2551	0.121354	0.557				other
PBANKA_0822700	ribosome production factor 1, putative	62.4718	0.152499	0.596042				other
PBANKA_0822800	conserved Plasmodium protein, unknown function	61.6332	-0.182263	0.664525				other
PBANKA_0822900	dynein intermediate chain, putative	103.759	-0.547815	0.0346909			●	male
PBANKA_0823000	ubiquitin-like protein, putative	94.69	-0.369094	0.0424622				other
PBANKA_0823100	S-adenosylmethionine synthetase, putative	1154.73	-0.394104	0.0557592				female
PBANKA_0823200	conserved protein, unknown function	1176.85	-0.159065	0.50588				female
PBANKA_0823300	para-aminobenzoic acid synthetase, putative	34.9655	-0.0639623	0.883732				other
PBANKA_0823400	phosphoglycerate kinase, putative	293.002	0.109217	0.650537				other
PBANKA_0823500	glutamine synthetase, putative	61.9428	0.0491297	0.858346				other
PBANKA_0823600	pre-mRNA-splicing factor 18, putative	82.476	0.460294	0.00252487				other
PBANKA_0823700	conserved Plasmodium protein, unknown function	11.7807	-0.0298306	0.946298				other
PBANKA_0823900	DNA-directed RNA polymerase II subunit RPB3, putative	25.4598	0.272156	0.481822				other
PBANKA_0824000	OTU domain-containing protein, putative	13.2361	-0.245556	0.658332				other
PBANKA_0824100	nitric oxide synthase, putative	12.0602	0.0724651	0.769614				other
PBANKA_0824200	perforin-like protein 3	46.478	0.0262403	0.92305				female
PBANKA_0824300	conserved Plasmodium protein, unknown function	77.7257	0.181387	0.598498				other
PBANKA_0824400	cyclin-dependent kinases regulatory subunit, putative	646.887	0.0173291	0.941861			●	other
PBANKA_0824600	conserved protein, unknown function	28.2602	-0.232309	0.497311				male
PBANKA_0824700	thioredoxin reductase, putative	82.4902	0.0100594	0.966735			●	male
PBANKA_0824800	polyadenylate-binding protein 2, putative	161.682	0.0579853	0.859144				other
PBANKA_0824900	patatin-like phospholipase, putative	31.1027	0.144068	0.554188				other
PBANKA_0825000	conserved Plasmodium protein, unknown function	11.911	0.0880459	0.730634				other
PBANKA_0825200	thiamine pyrophosphokinase, putative	28.8752	-0.392445	0.140682				other
PBANKA_0825300	conserved Plasmodium protein, unknown function	35.3616	0.408525	0.0147709				other
PBANKA_0825400	conserved Plasmodium protein, unknown function	18.7992	-0.0623609	0.871916				other
PBANKA_0825500	conserved Plasmodium protein, unknown function	196.175	0.395044	0.318609				female
PBANKA_0825600	splicing factor 3A subunit 3, putative	22.3532	-0.083912	0.744022				other
PBANKA_0825700	telomeric repeat binding factor 1, putative	985.4	-0.942523	2.56638e-08			●	female
PBANKA_0825800	conserved Plasmodium protein, unknown function	123.892	-3.44259	9.36929e-141	●			male
PBANKA_0825900	conserved Plasmodium protein, unknown function	533.729	-0.18749	0.405626				female
PBANKA_0826000	ribosomal RNA-processing protein 8, putative	28.6893	0.307428	0.266701				other
PBANKA_0826200	protein phosphatase-beta, putative	58.4371	-0.644967	1.98413e-07			●	other
PBANKA_0826300	thioredoxin-like protein 2, putative	74.1895	-0.228175	0.182425				other
PBANKA_0826400	zinc binding protein (Yippee), putative	303.528	-0.403311	0.301457				other
PBANKA_0826500	histone deacetylase 1, putative	88.797	0.233682	0.643225				other
PBANKA_0826600	regulator of nonsense transcripts 2, putative	14.8275	-0.329406	0.163665				other
PBANKA_0826700	parasitophorous vacuolar protein 5	514.514	0.519072	0.0179022				other
PBANKA_0826800	protein kinase, putative	17.9351	-0.720924	0.00208548				other
PBANKA_0826900	protein kinase, putative	48.8179	0.690639	0.0219983				other
PBANKA_0827100	protein kinase, putative	108.611	-1.21858	1.52054e-13	●		●	male
PBANKA_0827200	monocarboxylate transporter, putative	26.4875	0.681054	0.00747623				other
PBANKA_0827300	tetratricopeptide repeat protein, putative	24.0375	0.69367	0.0167152				male
PBANKA_0827400	conserved Plasmodium protein, unknown function	134.969	0.261012	0.409085				female
PBANKA_0827500	glutamine-dependent NAD(+) synthetase, putative	44.3698	0.243961	0.275439				other
PBANKA_0827600	conserved Plasmodium protein, unknown function	85.8868	-0.906288	2.36108e-05				male
PBANKA_0827700	replication termination factor, putative	20.3754	0.0147107	0.959768				other
PBANKA_0827800	HSP90 co-chaperone p23, putative	70.0275	0.149755	0.496586				other
PBANKA_0827900	conserved protein, unknown function	48.475	0.272052	0.0970248				other
PBANKA_0828000	zinc finger protein, putative	120.398	0.397463	0.182516				other
PBANKA_0828100	fumarate hydratase, putative	97.1532	0.059406	0.874863				other
PBANKA_0828200	conserved Plasmodium protein, unknown function	56.0461	-1.37544	4.06477e-07	●		●	other
PBANKA_0828300	dynein light chain, putative	85.8705	0.362502	0.202576				male
PBANKA_0828400	RNA-binding protein, putative	61.2549	0.207072	0.315415			●	other
PBANKA_0828500	serine/threonine protein phosphatase 4	95.5581	0.207491	0.365683				female
PBANKA_0828600	cytochrome c oxidase subunit 5B, putative	102.888	0.119147	0.656791				other
PBANKA_0828700	phosphatidylserine decarboxylase, putative	65.9836	0.147255	0.48029				other
PBANKA_0828800	cytochrome c oxidase subunit 6B, putative	377.152	-0.362542	0.159529				female
PBANKA_0828900	conserved Plasmodium protein, unknown function	305.217	-0.94599	4.52894e-07			●	male
PBANKA_0828950	conserved Plasmodium protein, unknown function	30.8242	-1.20339	0.000139355	●		●	male
PBANKA_0829000	conserved Plasmodium protein, unknown function	22.7509	-0.128368	0.60654				other
PBANKA_0829100	conserved Plasmodium protein, unknown function	78.0214	-0.0775541	0.797572				other
PBANKA_0829200	conserved protein, unknown function	66.8688	-0.0309007	0.93738				other
PBANKA_0829300	conserved Plasmodium protein, unknown function	33.6613	-0.472987	0.404828				other
PBANKA_0829400	conserved Plasmodium protein, unknown function	34.803	-0.163113	0.601423				other
PBANKA_0829700	guanylate kinase, putative	99.5803	-0.811721	3.24681e-10			●	male
PBANKA_0829800	transcription initiation factor TFIID subunit 7, putative	45.3547	-0.0201873	0.944912				other
PBANKA_0829900	conserved protein, unknown function	38.6478	-0.782887	3.56134e-08				other
PBANKA_0830000	RNA-binding protein, putative	84.7123	0.0655177	0.762984				other
PBANKA_0830200	high molecular weight rhoptry protein 2	193.457	0.6638	0.00571125			●	other
PBANKA_0830300	CH domain-containing protein, putative	133.32	-0.730334	5.40812e-06			●	other
PBANKA_0830400	G2 protein	1906.13	-0.485484	0.00801852			●	female
PBANKA_0830450	conserved Plasmodium protein, unknown function	42.469	-0.222751	0.282632				other
PBANKA_0830500	conserved Plasmodium protein, unknown function	23.6492	0.0477136	0.944519				other
PBANKA_0830600	conserved Plasmodium protein, unknown function	30.9772	0.258624	0.253895				other
PBANKA_0830700	procollagen lysine 5-dioxygenase, putative	59.5384	0.751161	0.0722991				female
PBANKA_0830800	heptatricopeptide repeat-containing protein, putative	15.2544	0.0724009	0.854329				other
PBANKA_0830900	leucine-rich repeat protein	76.3714	-1.25874	3.26418e-06	●		●	male
PBANKA_0831000	merozoite surface protein 1	291.524	0.220214	0.853799				other
PBANKA_0831100	zinc finger protein, putative	69.7888	-0.29507	0.0856595				other
PBANKA_0831200	diacylglycerol kinase, putative	89.9026	-0.199025	0.537078			●	other
PBANKA_0831300	peptidyl-prolyl cis-trans isomerase, putative	20.0422	0.205096	0.357167				other
PBANKA_0831400	conserved Plasmodium protein, unknown function	13.0386	0.0544296	0.88595				other
PBANKA_0831500	conserved Plasmodium protein, unknown function	12.2565	-0.0681525	0.8962				other
PBANKA_0831600	conserved Plasmodium protein, unknown function	94.0922	0.495037	0.0612482				other
PBANKA_0831700	NifU-like protein, putative	31.0904	-0.263269	0.169399				other
PBANKA_0831800	elongation factor Tu, putative	16.4297	-0.368249	0.0535003				other
PBANKA_0831900	nucleolar protein Nop52, putative	16.5146	0.297432	0.150112				other
PBANKA_0832000	selenoprotein, putative	16.3326	-0.783627	0.539687				other
PBANKA_0832200	PUB domain-containing protein, putative	17.0378	0.583649	0.214411				other
PBANKA_0832300	conserved Plasmodium protein, unknown function	20.0394	0.0761987	0.904833				other
PBANKA_0832400	conserved protein, unknown function	65.5091	-0.097785	0.701925			●	male
PBANKA_0832500	PIH1 domain-containing protein, putative	62.3359	-0.803574	0.000128467				male
PBANKA_0832600	proteasome subunit beta type-6, putative	34.0286	0.508068	0.00223404				other
PBANKA_0832700	adenylate kinase-like protein 2, putative	62.1408	-2.88487	5.53789e-24	●		●	male
PBANKA_0832800	conserved Plasmodium protein, unknown function	125.815	0.326407	0.56531				other
PBANKA_0832900	protein MAM3, putative	20.1963	0.528134	0.0911977				other
PBANKA_0833000	profilin	595.507	-0.106902	0.873892			●	other
PBANKA_0833100	M18 aspartyl aminopeptidase, putative	71.3024	0.478028	0.00312325				other
PBANKA_0833200	peptide chain release factor 1, putative	77.1294	0.0298835	0.881983				other
PBANKA_0833300	palmitoyltransferase DHHC6, putative	41.5039	-0.276952	0.251123			●	other
PBANKA_0833400	apicoplast ribosomal protein S6, putative	37.0954	0.220002	0.34281				other
PBANKA_0833600	importin alpha re-exporter, putative	11.3531	0.308597	0.367057				other
PBANKA_0833700	conserved Plasmodium protein, unknown function	47.0011	-1.09187	2.95232e-07	●			male
PBANKA_0833800	CSTF domain-containing protein, putative	34.1626	-0.00626058	0.974244				other
PBANKA_0833900	conserved Plasmodium protein, unknown function	42.0547	-1.18917	1.10907e-05	●		●	other
PBANKA_0834000	calcyclin-binding protein, putative	68.3466	-0.630743	4.08902e-05				other
PBANKA_0834100	conserved Plasmodium protein, unknown function	33.0111	-0.562929	0.169317				other
PBANKA_0834200	conserved Plasmodium protein, unknown function	30.1984	-0.381291	0.199847			●	other
PBANKA_0834300	gamma-tubulin complex component, putative	33.2511	-0.841435	0.0148461				male
PBANKA_0834400	mitochondrial-processing peptidase subunit beta, putative	139.782	0.260745	0.107767				other
PBANKA_0834500	conserved Plasmodium protein, unknown function	50.6557	-0.684207	8.07456e-05			●	other
PBANKA_0834600	tubulin delta chain, putative	84.5675	-1.40528	1.15408e-08	●		●	male
PBANKA_0834700	conserved Plasmodium protein, unknown function	85.3686	-0.179437	0.656035				other
PBANKA_0834800	histidine--tRNA ligase, putative	14.5397	-0.350005	0.0849529				other
PBANKA_0834900	TFIIH basal transcription factor complex helicase XPD subunit, putative	31.374	-0.102829	0.647924				other
PBANKA_0835000	conserved protein, unknown function	30.9581	-0.204407	0.626302				other
PBANKA_0835100	ATP synthase-associated protein, putative	28.8876	-0.0610381	0.829065				other
PBANKA_0835200	AP2 domain transcription factor, putative	106.308	-0.165531	0.449909				other
PBANKA_0835300	V-type proton ATPase subunit E, putative	108.932	0.276223	0.212273				other
PBANKA_0835400	conserved Plasmodium protein, unknown function	175.926	-0.529903	0.0078285				female
PBANKA_0835500	UBX domain-containing protein, putative	156.156	0.225029	0.436883				female
PBANKA_0835600	cAMP-dependent protein kinase catalytic subunit, putative	71.8192	-1.10735	9.27462e-06	●			male
PBANKA_0835800	U2 small nuclear ribonucleoprotein B'', putative	44.0836	0.347321	0.0411075				other
PBANKA_0835900	protein kish, putative	81.9769	0.133862	0.764314				other
PBANKA_0836000	vacuolar protein sorting-associated protein 33, putative	23.1161	0.00270467	0.993925				other
PBANKA_0836100	phosphatidylinositol N-acetylglucosaminyltransferase subunit P, putative	21.025	0.39024	0.0743196				other
PBANKA_0836200	conserved Plasmodium protein, unknown function	35.7341	0.645393	0.0843618				other
PBANKA_0836300	cytoadherence linked asexual protein 9	81.3629	-0.0258633	0.945741				other
PBANKA_0836400	Plasmodium exported protein, unknown function	13.1476	0.381965	0.278842				other
PBANKA_0901100	serine/threonine protein kinase, putative	20.5881	0.358817	0.132801				other
PBANKA_0901200	peroxisome assembly protein 22, putative	74.7784	-0.227631	0.300458				other
PBANKA_0901300	membrane associated erythrocyte binding-like protein	28.7202	-1.24289	8.70365e-15	●			other
PBANKA_0901400	ATP synthase subunit delta, mitochondrial, putative	200.928	0.0843226	0.671215				other
PBANKA_0901500	conserved Plasmodium protein, unknown function	11.4663	0.0581297	0.826581				other
PBANKA_0901700	conserved Plasmodium protein, unknown function	604.808	-0.0478003	0.92973				other
PBANKA_0901800	conserved Plasmodium protein, unknown function	23.6	0.341632	0.0755727				other
PBANKA_0901900	tubulin--tyrosine ligase, putative	687.219	0.251157	0.540592				female
PBANKA_0902000	dynein light chain, putative	91.5518	-3.25604	2.19204e-68	●		●	male
PBANKA_0902200	protein YIPF6, putative	32.2007	-0.0339802	0.938827				other
PBANKA_0902300	conserved Plasmodium protein, unknown function	63.9652	0.0738718	0.868543			●	female
PBANKA_0902400	kinesin-X4, putative	72.709	-4.36023	1.09994e-61	●		●	male
PBANKA_0902500	oocyst rupture protein 1	74.0065	0.0865017	0.781283				other
PBANKA_0902600	leucine-rich repeat protein	18.9987	-2.1699	1.32204e-08	●		●	male
PBANKA_0902700	conserved Plasmodium protein, unknown function	25.5368	-0.467349	0.167328				other
PBANKA_0902900	PH-like domain-containing protein, putative	2633.29	-0.0791333	0.747078			●	female
PBANKA_0903000	ribosome assembly protein 4, putative	40.9468	0.111196	0.615223				other
PBANKA_0903100	conserved Plasmodium protein, unknown function	115.058	-0.757694	0.000495608				male
PBANKA_0903200	conserved Plasmodium protein, unknown function	10.6648	0.271319	0.300987				other
PBANKA_0903300	bicoid-interacting protein BIN3, putative	20.43	-0.452089	0.0779988				other
PBANKA_0903400	TMEM65 domain-containing protein, putative	30.0077	-0.0637416	0.817322				other
PBANKA_0903600	dynamin-like protein, putative	70.8132	0.105104	0.609177				other
PBANKA_0903700	cysteine-rich PDZ-binding protein, putative	189.576	-0.905605	1.23208e-05			●	other
PBANKA_0903800	serine/threonine protein kinase, putative	809.199	-0.325193	0.369878				female
PBANKA_0903900	coatomer subunit gamma, putative	17.4416	0.250388	0.316258				other
PBANKA_0904000	conserved Plasmodium protein, unknown function	52.4084	-0.429141	0.273421				female
PBANKA_0904100	ras-related protein Rab-6	126.311	0.235111	0.619694				other
PBANKA_0904200	conserved Plasmodium protein, unknown function	230.676	-0.101726	0.777393				female
PBANKA_0904300	apicoplast import protein Tic20, putative	33.4098	-0.376185	0.128043				female
PBANKA_0904400	transcription initiation factor IIF subunit beta, putative	23.5077	0.71377	0.0115658				other
PBANKA_0904500	SUMO-activating enzyme subunit 1, putative	42.6638	-0.364326	0.0632491			●	other
PBANKA_0904600	conserved Plasmodium protein, unknown function	69.2979	-1.35716	1.77239e-09	●		●	male
PBANKA_0904700	60S ribosomal protein L41, putative	725.359	0.255137	0.426402				other
PBANKA_0904800	conserved Plasmodium protein, unknown function	61.0208	-1.87863	5.58288e-16	●			male
PBANKA_0904900	mitochondrial large subunit ribosomal protein, putative	74.0063	-0.237837	0.41366				other
PBANKA_0905000	40S ribosomal protein S21, putative	334.097	0.137452	0.681709				other
PBANKA_0905100	ATP-dependent (S)-NAD(P)H-hydrate dehydratase, putative	24.5341	0.180286	0.67798				other
PBANKA_0905200	oocyst capsule protein Cap93	88.5045	-0.30214	0.400501			●	other
PBANKA_0905300	conserved Plasmodium protein, unknown function	22.4276	-0.0958948	0.765943			●	other
PBANKA_0905400	conserved Plasmodium protein, unknown function	27.3794	-0.579857	0.0690848			●	other
PBANKA_0905500	conserved Plasmodium protein, unknown function	25.808	-0.222837	0.338371			●	male
PBANKA_0905600	translation initiation factor eIF-1A, putative	483.745	0.208299	0.284851				other
PBANKA_0905700	DNA-directed RNA polymerases I and III subunit RPAC1, putative	30.1899	-0.110633	0.671215				other
PBANKA_0905800	DnaJ protein, putative	26.4649	0.0917819	0.726326				other
PBANKA_0905900	AP2 domain transcription factor AP2-O	669.48	-0.0655805	0.880558				female
PBANKA_0906000	alpha/beta hydrolase, putative	13.1436	-0.26518	0.527162				other
PBANKA_0906100	conserved Plasmodium protein, unknown function	12.5434	0.194985	0.56169				female
PBANKA_0906200	ATP synthase-associated protein, putative	94.1868	-0.261297	0.128124				other
PBANKA_0906400	60S ribosomal protein L35ae, putative	305.263	0.229095	0.409085				other
PBANKA_0906500	60S ribosomal protein L28, putative	328.515	0.222503	0.284758				other
PBANKA_0906600	coproporphyrinogen-III oxidase, putative	40.8082	-0.170819	0.397548				other
PBANKA_0906700	conserved Plasmodium protein, unknown function	39.9962	-0.913328	3.78147e-05			●	other
PBANKA_0906900	conserved Plasmodium protein, unknown function	62.6381	0.0142389	0.973174			●	other
PBANKA_0907000	heptatricopeptide repeat-containing protein, putative	33.3113	-0.0456227	0.916315				female
PBANKA_0907100	inner membrane complex protein 1b	1137.45	-0.325428	0.0810474				female
PBANKA_0907200	EELM2 domain-containing protein, putative	86.3721	-0.127193	0.639536				other
PBANKA_0907300	OTU domain-containing protein, putative	35.4328	0.0737646	0.814427				other
PBANKA_0907400	dolichol-phosphate mannosyltransferase, putative	40.2118	-0.785956	0.00398131				other
PBANKA_0907500	conserved Plasmodium protein, unknown function	119.238	-1.10477	1.1751e-13	●		●	male
PBANKA_0907600	phosphatidylinositol N-acetylglucosaminyltransferase subunit H, putative	19.2246	0.106408	0.810389				other
PBANKA_0907700	apical polar ring protein APR1, putative	30.622	0.748067	0.00178346				other
PBANKA_0907800	ATP synthase-associated protein, putative	133.26	-0.441497	0.0107286			●	other
PBANKA_0907900	conserved Plasmodium protein, unknown function	826.531	-0.355978	0.36858			●	female
PBANKA_0908000	conserved Plasmodium protein, unknown function	29.7895	-0.102812	0.663646			●	other
PBANKA_0908100	NdP1 protein, putative	14.8675	-0.147943	0.660011				other
PBANKA_0908200	conserved Plasmodium protein, unknown function	29.0915	0.484415	0.0174113				other
PBANKA_0908300	chromo domain-containing protein, putative	40.9773	0.472617	0.00825915				other
PBANKA_0908400	conserved Plasmodium protein, unknown function	12.6549	-0.278424	0.532402				other
PBANKA_0908500	myosin K	68.9799	-1.62412	1.94686e-09	●		●	other
PBANKA_0908600	conserved Plasmodium protein, unknown function	39.7528	-0.233854	0.66608				other
PBANKA_0908700	P-loop containing nucleoside triphosphate hydrolase, putative	89.496	-0.949234	2.91931e-08			●	other
PBANKA_0908800	conserved Plasmodium protein, unknown function	247.588	-1.45413	5.22303e-26	●		●	male
PBANKA_0908900	V-type proton ATPase subunit F, putative	250.795	-0.304558	0.111059				other
PBANKA_0909100	ER membrane protein complex subunit 8, putative	44.0511	0.239375	0.197468				other
PBANKA_0909200	conserved Plasmodium protein, unknown function	14.6285	-0.0229346	0.952065				other
PBANKA_0909300	adrenodoxin reductase, putative	17.8687	-0.424664	0.0160367				other
PBANKA_0909400	conserved Plasmodium protein, unknown function	37.4046	-0.844672	2.57714e-05				other
PBANKA_0909500	AAA family ATPase, putative	103.606	0.179776	0.287574				female
PBANKA_0909600	AP2 domain transcription factor AP2-G5, putative	86.051	0.177949	0.56169				other
PBANKA_0909700	VPS9 domain-containing protein, putative	10.582	-0.527418	0.0229689				other
PBANKA_0909900	WD repeat-containing protein, putative	23.9241	0.132718	0.585373				other
PBANKA_0910000	protein KIC5, putative	34.8654	-0.602784	0.00130483			●	male
PBANKA_0910100	beta-catenin-like protein 1, putative	11.8138	0.413908	0.0661855				other
PBANKA_0910200	protein phosphatase PPM2	68.4559	0.260602	0.390407				other
PBANKA_0910300	guanylyl cyclase alpha, putative	30.374	0.404784	0.0730559				other
PBANKA_0910350	conserved protein, unknown function	14.4594	0.188162	0.634771				other
PBANKA_0910600	ubiquitin-related modifier 1, putative	30.9324	0.312604	0.0932194				other
PBANKA_0910700	conserved Plasmodium protein, unknown function	28.6126	-0.292608	0.389932				other
PBANKA_0910800	conserved Plasmodium protein, unknown function	38.0892	-2.67488	2.16339e-20	●			male
PBANKA_0910900	sporozoite surface protein essential for liver stage development	200.037	-2.56996	2.41136e-37	●			male
PBANKA_0911000	calcium-binding protein, putative	57.6755	-3.17074	3.87627e-42	●		●	male
PBANKA_0911100	conserved Plasmodium protein, unknown function	53.4156	-4.65668	4.11249e-107	●		●	male
PBANKA_0911200	ribosomal protein S14, apicoplast, putative	58.4678	-0.304095	0.475185				other
PBANKA_0911300	UVB-resistance protein UVR8 homologue, putative	11.1689	0.29902	0.462083				other
PBANKA_0911400	CLPTM1 domain-containing protein, putative	25.0068	-0.168697	0.431969				other
PBANKA_0911500	apical exonemal protein, putative	64.8354	-1.16113	1.21251e-08	●		●	other
PBANKA_0911600	ribosomal protein S9, mitochondrial, putative	65.502	0.218415	0.307499				other
PBANKA_0911700	subtilisin-like protease 2	138.44	-1.0093	7.90622e-15	●		●	male
PBANKA_0911800	DnaJ protein, putative	58.7432	-0.00313865	0.989154				other
PBANKA_0911900	armadillo-interacting protein AIP, putative	16.5038	0.108691	0.81692				other
PBANKA_0912000	conserved Plasmodium protein, unknown function	32.7908	0.206928	0.407837				other
PBANKA_0912100	casein kinase 1, putative	250.692	-0.165457	0.434369			●	other
PBANKA_0912300	tudor staphylococcal nuclease, putative	52.1267	0.531845	0.00818724				other
PBANKA_0912400	conserved Plasmodium protein, unknown function	35.3867	0.0375001	0.892674				female
PBANKA_0912500	conserved Plasmodium protein, unknown function	343.484	0.0811057	0.850061			●	female
PBANKA_0912600	conserved Plasmodium protein, unknown function	66.6261	-0.632833	0.0306842				male
PBANKA_0912700	3-oxo-5-alpha-steroid 4-dehydrogenase, putative	90.1245	0.0598092	0.812839				other
PBANKA_0912800	conserved Plasmodium protein, unknown function	15.6339	0.0402404	0.887692				other
PBANKA_0912900	conserved Plasmodium protein, unknown function	58.4279	-0.0115739	0.974588				other
PBANKA_0913000	condensin-2 complex subunit D3, putative	61.0512	-1.55553	1.18716e-10	●		●	male
PBANKA_0913100	conserved protein, unknown function	35.27	-0.688332	0.00148387			●	other
PBANKA_0913200	conserved Plasmodium membrane protein, unknown function	26.2226	-0.295708	0.206829				other
PBANKA_0913400	protein phosphatase PPM8	119.59	0.31585	0.426435				other
PBANKA_0913600	conserved Plasmodium protein, unknown function	40.622	-1.1387	2.65423e-12	●		●	male
PBANKA_0913700	coatomer subunit delta, putative	29.0873	0.186239	0.383655				other
PBANKA_0913800	DNA-directed RNA polymerase I subunit RPA2, putative	16.5638	0.350608	0.025901				other
PBANKA_0913900	alpha/beta hydrolase, putative	22.4057	0.0279238	0.916315				other
PBANKA_0914000	WPP motif-containing protein, putative	50.2328	-0.0915708	0.825115				other
PBANKA_0914100	erythrocyte membrane and merozoite antigen EMMA1, putative	27.2443	0.285127	0.274678				other
PBANKA_0914200	conserved Plasmodium protein, unknown function	19.0704	0.40834	0.0147709				other
PBANKA_0914300	protein disulfide-isomerase, putative	50.2738	0.511963	0.00950211				other
PBANKA_0914400	heat shock protein 70, putative	117.482	0.431747	0.00521779				other
PBANKA_0914500	conserved Plasmodium protein, unknown function	14.9642	0.312909	0.293298				other
PBANKA_0914600	RNA (uracil-5-)methyltransferase, putative	194.942	0.299886	0.337102				female
PBANKA_0914700	FHA domain-containing protein, putative	26.9434	0.386624	0.0463281				other
PBANKA_0914900	conserved protein, unknown function	14.4585	-0.0379689	0.929949				other
PBANKA_0915000	apical membrane antigen 1	96.5592	-0.0807768	0.954375				other
PBANKA_0915100	LEM3/CDC50 family protein, putative	12.7876	0.54794	0.344105				other
PBANKA_0915200	conserved Plasmodium protein, unknown function	10.5692	1.03699	0.000314761		●		other
PBANKA_0915300	conserved Plasmodium protein, unknown function	28.2093	0.190775	0.570148				other
PBANKA_0915400	conserved Plasmodium protein, unknown function	1416.28	-0.223435	0.733952				female
PBANKA_0915500	glycine cleavage system H protein, putative	14.2422	0.393702	0.357257				other
PBANKA_0915600	aquaglyceroporin	223.215	0.00128784	0.997068			●	other
PBANKA_0915700	50S ribosomal protein L2, putative	25.5219	0.0915503	0.765923				other
PBANKA_0915800	pre-mRNA-splicing factor 38A, putative	16.2416	0.126229	0.614128				other
PBANKA_0916100	nucleic acid binding protein, putative	300.585	-1.1057	4.71428e-07	●		●	male
PBANKA_0916200	T-complex protein 1 subunit alpha, putative	95.3652	0.388329	0.0382048				other
PBANKA_0916400	ubiquitin-like protein, putative	93.8349	-0.165355	0.553177				other
PBANKA_0916600	oxysterol-binding protein, putative	34.0539	0.194434	0.369596				other
PBANKA_0916650	conserved Plasmodium protein, unknown function	91.5101	-0.132111	0.661807				female
PBANKA_0916700	conserved Plasmodium protein, unknown function	1926.87	-0.667864	0.000563281			●	female
PBANKA_0916900	conserved Plasmodium protein, unknown function	28.0952	0.20462	0.501429				other
PBANKA_0917000	conserved Plasmodium protein, unknown function	74.7893	-1.56293	9.46903e-27	●		●	male
PBANKA_0917100	serpentine receptor 1, putative	32.9807	-0.0279871	0.919772			●	other
PBANKA_0917200	RNA-binding protein s1, putative	134.619	-0.349575	0.0771186				other
PBANKA_0917400	armadillo repeat protein PF16	64.779	-0.476617	0.112294			●	male
PBANKA_0917500	structural maintenance of chromosomes protein 1, putative	69.1889	0.0348221	0.944378				other
PBANKA_0917700	methyltransferase, putative	41.5543	0.0804123	0.854687				other
PBANKA_0917800	conserved oligomeric Golgi complex subunit 2, putative	20.8072	-0.0501393	0.901771				other
PBANKA_0917900	26S protease regulatory subunit 6A, putative	95.5355	0.0411112	0.893101				other
PBANKA_0918000	60S acidic ribosomal protein P0, putative	466.141	0.139313	0.685565				other
PBANKA_0918100	60S ribosomal protein L38, putative	251.804	0.200279	0.571867				other
PBANKA_0918300	major facilitator superfamily-related transporter, putative	96.6229	-0.162021	0.336476				other
PBANKA_0918400	conserved Plasmodium protein, unknown function	16.4487	-0.0323629	0.910251				other
PBANKA_0918500	conserved Plasmodium protein, unknown function	55.217	-0.445209	0.145006				other
PBANKA_0918600	phosphatidylinositol-4-phosphate 5-kinase, putative	91.5535	-1.20159	7.90492e-12	●			other
PBANKA_0918800	rRNA (cytosine-C(5))-methyltransferase, putative	14.4753	0.391851	0.0670014				other
PBANKA_0918900	conserved Plasmodium protein, unknown function	13.9469	0.319798	0.195089				other
PBANKA_0919000	26S proteasome regulatory subunit RPN7, putative	36.3378	0.912059	3.50577e-06				other
PBANKA_0919100	parasitophorous vacuolar protein 1	463.688	0.165057	0.468921				other
PBANKA_0919300	spermidine synthase, putative	59.1263	0.384755	0.066262				other
PBANKA_0919400	conserved protein, unknown function	63.2116	-0.721402	5.85685e-08			●	other
PBANKA_0919600	CCR4-NOT transcription complex subunit 2, putative	46.297	0.0360027	0.910038				other
PBANKA_0919700	Fe-S cluster assembly factor HCF101, putative	14.5559	-0.166378	0.627906				other
PBANKA_0919800	bifunctional farnesyl/geranylgeranyl diphosphate synthase, putative	69.129	0.0305843	0.88122				other
PBANKA_0919900	ATP-dependent 6-phosphofructokinase, putative	72.1849	0.218656	0.509284			●	female
PBANKA_0920000	multiprotein-bridging factor 1, putative	121.165	0.115212	0.652207				other
PBANKA_0920100	prefoldin subunit 5, putative	67.3847	0.572781	0.00146749				other
PBANKA_0920300	conserved Plasmodium protein, unknown function	15.5556	0.216505	0.204685				other
PBANKA_0920400	conserved Plasmodium protein, unknown function	34.1306	0.347927	0.19298				other
PBANKA_0920500	conserved Plasmodium protein, unknown function	148.763	0.0764034	0.784149			●	other
PBANKA_0920600	TFIIS central domain-containing protein, putative	21.7315	-0.293093	0.167957				other
PBANKA_0920700	conserved Plasmodium protein, unknown function	48.4051	-2.5191	4.5208e-60	●		●	male
PBANKA_0920800	CRAL/TRIO domain-containing protein, putative	277.536	-0.308871	0.303234				other
PBANKA_0920900	protein disulfide-isomerase, putative	142.748	-0.128709	0.54016				other
PBANKA_0921000	conserved Plasmodium protein, unknown function	11.6173	0.624052	0.0430768				other
PBANKA_0921100	tRNA (guanine-N(7)-)-methyltransferase, putative	49.1808	1.29718	4.76358e-09		●		female
PBANKA_0921200	conserved Plasmodium protein, unknown function	68.6756	-0.515804	0.441112				other
PBANKA_0921300	deoxyuridine 5'-triphosphate nucleotidohydrolase, putative	123.795	-0.015554	0.961928				male
PBANKA_0921400	protein phosphatase, putative	80.3058	0.307826	0.602341				other
PBANKA_0921500	small nuclear ribonucleoprotein F, putative	79.2038	0.525985	0.0302628				other
PBANKA_0921600	alternative splicing factor SR-MG	56.4581	0.729979	2.19678e-07				other
PBANKA_0921700	conserved Plasmodium protein, unknown function	224.634	0.118615	0.662016				female
PBANKA_0921800	steryl ester hydrolase, putative	43.7115	0.190793	0.56531				other
PBANKA_0921900	WD repeat-containing protein, putative	11.38	0.502734	0.0858518				other
PBANKA_0922000	DnaJ protein, putative	31.3939	0.265318	0.240957				other
PBANKA_0922100	40S ribosomal protein S18, putative	538.149	-0.00550232	0.985891				other
PBANKA_0922200	autophagy-related protein 7, putative	14.2184	-0.258167	0.131174				other
PBANKA_0922300	threonine--tRNA ligase, putative	46.6695	-0.0849072	0.729809				other
PBANKA_0922400	XTBD domain-containing protein, putative	80.3656	-0.230622	0.352846				other
PBANKA_0922500	kelch domain-containing protein, putative	145.241	0.393066	0.394748				other
PBANKA_0922600	kelch domain-containing protein, putative	32.6409	0.432755	0.326946				other
PBANKA_0922700	respiratory chain complex 4 associated protein 1, putative	87.6719	-0.143611	0.45854				other
PBANKA_0922800	small nuclear ribonucleoprotein Sm D1, putative	104.753	-0.0381454	0.89608				other
PBANKA_0922900	mitochondrial import inner membrane translocase subunit TIM44, putative	89.8496	-0.12135	0.525767				other
PBANKA_0923000	DNA-directed RNA polymerase, putative	38.3697	0.137336	0.536723				other
PBANKA_0923100	ubiquitin-like domain-containing protein, putative	13.6393	0.235191	0.348083				other
PBANKA_0923200	ATP synthase F0 subunit b-like protein, putative	12.0105	0.0177435	0.954375				other
PBANKA_0923300	conserved protein, unknown function	623.519	-0.530931	0.00147669				female
PBANKA_0923400	60S ribosomal protein L35, putative	324.907	0.354957	0.0336655				other
PBANKA_0923500	ribosome biogenesis regulatory protein, putative	73.4738	0.343258	0.299681				other
PBANKA_0923600	GrpE protein homolog, mitochondrial, putative	116.042	0.0477634	0.859144				other
PBANKA_0923700	ethanolamine kinase, putative	38.5451	0.449377	0.0148047				other
PBANKA_0923900	U6 snRNA-associated Sm-like protein LSm1, putative	19.1391	0.562837	0.040378				other
PBANKA_0924000	conserved protein, unknown function	67.754	0.29638	0.0740516				other
PBANKA_0924100	thioredoxin-like protein, putative	197.544	-0.14549	0.404711			●	other
PBANKA_0924300	endoplasmic reticulum oxidoreductin, putative	127.238	-0.0749338	0.748949				other
PBANKA_0924400	13 kDa ribonucleoprotein-associated protein, putative	63.1876	0.393855	0.221313				other
PBANKA_0924500	structural maintenance of chromosomes protein 5, putative	12.8034	0.678655	0.000995158				other
PBANKA_0924600	ribosomal protein L37, mitochondrial, putative	48.5452	-1.02686	2.95232e-07	●			other
PBANKA_0924700	RAP protein, putative	55.0933	-0.417454	0.0566211				other
PBANKA_0924800	golgi protein 2	36.6099	0.452733	0.0228826				other
PBANKA_0924900	eukaryotic peptide chain release factor GTP-binding subunit, putative	102.412	0.445301	0.0677916				other
PBANKA_0925000	RING zinc finger protein, putative	93.059	-0.0848475	0.746277			●	other
PBANKA_0925100	leucine-rich repeat protein	122.544	-1.80103	4.01352e-19	●		●	male
PBANKA_0925200	calcium-dependent protein kinase 7	56.0167	0.354655	0.129445				other
PBANKA_0925300	conserved Plasmodium protein, unknown function	33.267	0.407265	0.0118587				other
PBANKA_0925400	dynein heavy chain, putative	103.108	-1.08339	0.0021345	●		●	male
PBANKA_0925500	calcium-dependent protein kinase 6	46.6148	-0.212852	0.420625				other
PBANKA_0925600	conserved Plasmodium protein, unknown function	26.8991	0.587948	0.0128855				other
PBANKA_0925700	conserved Plasmodium protein, unknown function	26.0285	-2.17259	3.0006e-18	●		●	male
PBANKA_0925800	protein KIC10, putative	20.5513	0.147495	0.717211				other
PBANKA_0925900	conserved Plasmodium protein, unknown function	22.4902	0.143846	0.656035				other
PBANKA_0926100	JmjC domain-containing protein 3, putative	17.8533	0.0671624	0.810725				other
PBANKA_0926200	GPI transamidase component GPI16	19.1408	0.369166	0.0428136				other
PBANKA_0926300	conserved protein, unknown function	35.749	-0.130959	0.654125				other
PBANKA_0926400	serine/threonine protein kinase, putative	16.1902	0.394658	0.0396926				other
PBANKA_0926500	peptidase M16, putative	161.806	0.133061	0.810559				female
PBANKA_0926600	protein GCN20, putative	44.3109	0.261026	0.309048				other
PBANKA_0926700	exported protein 1	938.815	0.129804	0.857535				other
PBANKA_0926800	conserved protein, unknown function	16.8467	0.309644	0.479698				other
PBANKA_0926900	WD repeat-containing protein, putative	106.939	-0.343982	0.0750008			●	other
PBANKA_0927000	tyrosine kinase-like protein, putative	20.1312	-0.0278121	0.954375				other
PBANKA_0927100	conserved protein, unknown function	38.2724	-0.337994	0.18613				other
PBANKA_0927200	conserved protein, unknown function	24.4634	0.645997	0.0103242				other
PBANKA_0927300	palmitoyltransferase DHHC3	148.141	-0.584614	0.00200923				female
PBANKA_0927400	heat shock factor-binding protein 1, putative	142.517	-0.425349	0.0440531				male
PBANKA_0927500	conserved Plasmodium protein, unknown function	193.57	-0.292643	0.225945				male
PBANKA_0927600	conserved Plasmodium protein, unknown function	534.102	0.218413	0.657849				female
PBANKA_0927700	DDRGK domain-containing protein, putative	110.264	-4.11553	2.76005e-62	●		●	male
PBANKA_0927800	tRNA nucleotidyltransferase, putative	18.4685	-0.168133	0.60654				male
PBANKA_0927900	CorA-like Mg2+ transporter protein, putative	19.9904	0.0169761	0.947859				other
PBANKA_0928000	conserved Plasmodium protein, unknown function	153.057	-0.935004	6.57022e-08			●	other
PBANKA_0928100	phosphoglycerate mutase, putative	246.524	0.510691	0.0673897				other
PBANKA_0928200	conserved protein, unknown function	61.6249	0.279182	0.0506431				other
PBANKA_0928300	protein transport protein SEC16, putative	28.8892	-0.649963	0.000412472				male
PBANKA_0928400	conserved Plasmodium protein, unknown function	39.2374	-0.109407	0.810559				other
PBANKA_0928500	ATP-dependent zinc metalloprotease FTSH, putative	30.5868	-0.235473	0.134207				other
PBANKA_0928600	AP-4 complex subunit mu, putative	10.4564	0.097359	0.697398				other
PBANKA_0928700	ubiquitin-protein ligase, putative	20.6273	-0.297061	0.505092				other
PBANKA_0928800	splicing factor U2AF small subunit, putative	54.4486	-0.0374119	0.880116			●	other
PBANKA_0928900	conserved protein, unknown function	51.2435	-0.51264	0.19125				other
PBANKA_0929000	tRNA m(1)G methyltransferase, putative	18.9445	0.109523	0.834542				other
PBANKA_0929100	acyl-CoA-binding protein, putative	85.819	-0.263956	0.132647				other
PBANKA_0929200	conserved protein, unknown function	276.037	-0.227681	0.274678			●	other
PBANKA_0929300	actin-related protein 2/3 complex subunit 1, putative	169.166	-0.17638	0.379678			●	other
PBANKA_0929400	myosin light chain B	102.782	0.480351	0.00515373				female
PBANKA_0929500	histone acetyltransferase MYST, putative	16.1163	0.281585	0.15566				other
PBANKA_0929600	nucleolar protein 56, putative	40.1168	0.311618	0.106467				other
PBANKA_0929700	haloacid dehalogenase-like hydrolase, putative	99.0092	-0.30199	0.110629			●	other
PBANKA_0929800	insulinase, putative	16.5713	0.327704	0.173831				other
PBANKA_0929900	heat shock protein 90, putative	27.6586	0.0838022	0.829219				other
PBANKA_0930000	AP-1 complex subunit sigma, putative	72.1946	0.115108	0.701862				other
PBANKA_0930100	conserved Plasmodium protein, unknown function	60.1175	0.40141	0.106956				other
PBANKA_0930200	DNA mismatch repair protein MLH, putative	48.3691	-0.193435	0.48346				other
PBANKA_0930300	GTP-binding nuclear protein RAN/TC4, putative	253.281	0.522595	0.0232602				other
PBANKA_0930400	peptidyl-tRNA hydrolase ICT1, putative	37.8661	0.171093	0.444548				other
PBANKA_0930500	tyrosine--tRNA ligase, putative	12.982	0.212121	0.455129				other
PBANKA_0930600	conserved Plasmodium protein, unknown function	39.6028	0.150549	0.803798				other
PBANKA_0930700	conserved protein, unknown function	93.5093	-0.273386	0.216134				other
PBANKA_0930900	ubiquitin carboxyl-terminal hydrolase UCH54, putative	84.1199	0.0158749	0.947245				other
PBANKA_0931100	conserved protein, unknown function	514.8	-0.144339	0.719355			●	other
PBANKA_0931200	heat shock protein 101	124.951	0.485427	0.150413			●	other
PBANKA_0931300	dipeptidyl aminopeptidase 1, putative	191.916	0.185795	0.258478				other
PBANKA_0931500	folate transporter 2	363.782	-0.125333	0.630606				female
PBANKA_0931600	guanine nucleotide-exchange factor SEC12, putative	79.7889	0.16834	0.507865				other
PBANKA_0931700	peptidyl-prolyl cis-trans isomerase, putative	100.225	0.0891009	0.687419				other
PBANKA_0931800	pyridoxine biosynthesis protein PDX2, putative	64.1352	0.0109141	0.969416				other
PBANKA_0931900	serine esterase, putative	44.0454	0.0580048	0.835004				other
PBANKA_0932000	rhoptry neck protein 4	62.8022	0.490193	0.105515				other
PBANKA_0932100	palmitoyltransferase DHHC9	136.523	0.15237	0.591451				other
PBANKA_0932200	peptidyl-prolyl cis-trans isomerase, putative	524.227	-0.267366	0.4818				other
PBANKA_0932300	AP2 domain transcription factor, putative	53.8946	-0.577994	0.0379356				other
PBANKA_0932400	berghepain-2	89.6836	0.609383	0.00457579				other
PBANKA_0932500	histone-lysine N-methyltransferase SET7, putative	1621.28	-0.758266	3.16967e-05			●	female
PBANKA_0932600	conserved protein, unknown function	918.184	-0.0878161	0.812849				female
PBANKA_0932700	conserved protein, unknown function	21.0893	-0.203399	0.627906				other
PBANKA_0932800	filamin domain-containing protein, putative	16.3792	-0.0791696	0.837721				other
PBANKA_0932900	glycerol-3-phosphate dehydrogenase, putative	11.7066	-0.556769	0.0560792				other
PBANKA_0933000	cyclin-dependent-like kinase CLK3, putative	161.406	-0.200347	0.353086				other
PBANKA_0933200	conserved Plasmodium protein, unknown function	15.401	-0.205774	0.465439				other
PBANKA_0933300	RAP protein, putative	27.7708	-0.170327	0.626495				other
PBANKA_0933400	GTPase-activating protein, putative	38.4952	0.120293	0.676024				other
PBANKA_0933500	rhomboid protease ROM1	125.842	0.0754093	0.852319				other
PBANKA_0933600	dynein light chain Tctex-type, putative	64.3057	-0.889824	6.82678e-06				male
PBANKA_0933700	mitogen-activated protein kinase 2	128.279	-1.56004	8.6244e-22	●		●	male
PBANKA_0933800	conserved Plasmodium protein, unknown function	13.8473	-0.741492	0.0192213			●	other
PBANKA_0933900	glyoxalase I, putative	37.7152	0.161941	0.56531				other
PBANKA_0934000	conserved Plasmodium protein, unknown function	14.0638	-0.171453	0.570148				other
PBANKA_0934100	GTP-binding protein, putative	10.8979	-0.282259	0.381352				other
PBANKA_0934200	ubiquitin domain-containing protein DSK2, putative	172.31	-0.0510899	0.869595				other
PBANKA_0934300	UDP-galactose transporter, putative	93.0217	-0.340486	0.0661855				other
PBANKA_0934400	conserved Plasmodium protein, unknown function	104.93	-0.0855951	0.772016				other
PBANKA_0934500	protein tyrosine phosphatase	360.353	-0.272036	0.352092				other
PBANKA_0934700	conserved protein, unknown function	126.456	-1.1252	5.67558e-13	●		●	male
PBANKA_0934800	conserved protein, unknown function	11.4064	-0.980338	0.00165556				male
PBANKA_0935000	ATPase, putative	34.3068	-0.761179	0.000546375			●	male
PBANKA_0935200	nucleic acid binding protein, putative	31.4732	-0.298958	0.408077				other
PBANKA_0935500	conserved Plasmodium protein, unknown function	45.0263	1.0284	6.30372e-05		●		other
PBANKA_0935600	conserved protein, unknown function	204.619	-0.461536	0.106338				other
PBANKA_0935700	Josephin domain-containing protein, putative	31.4555	0.354943	0.095055				other
PBANKA_0935800	peptidyl-prolyl cis-trans isomerase, putative	57.552	-0.496436	0.00024435				other
PBANKA_0935900	conserved Plasmodium protein, unknown function	11.2111	-0.0408523	0.916856				other
PBANKA_0936000	endonuclease/exonuclease/phosphatase family protein, putative	77.5592	0.147291	0.605779				female
PBANKA_0936100	acylphosphatase, putative	34.5885	0.034426	0.931458				other
PBANKA_0936300	protein transport protein BOS1, putative	15.8011	-0.442743	0.368275				other
PBANKA_0936400	conserved protein, unknown function	75.8007	0.0646494	0.733844				other
PBANKA_0936500	replication factor C subunit 5, putative	77.6932	-0.336904	0.0654248				male
PBANKA_0936600	conserved Plasmodium protein, unknown function	32.1162	-0.454778	0.0188014				other
PBANKA_0936700	ES2 protein, putative	48.9505	-0.39255	0.045999				other
PBANKA_0936800	conserved Plasmodium protein, unknown function	179.641	-3.69678	1.45476e-72	●		●	male
PBANKA_0936900	actin-like protein, putative	178.67	-1.76578	1.51784e-12	●			male
PBANKA_0937000	ribosomal protein L11, mitochondrial, putative	36.0648	-0.197209	0.578131				other
PBANKA_0937100	vacuolar protein sorting-associated protein 35, putative	37.2495	0.00514792	0.991156				other
PBANKA_0937200	RNA-binding protein, putative	74.484	0.623381	9.12038e-05				other
PBANKA_0937300	G-patch domain-containing protein, putative	77.1421	-0.396067	0.04995				other
PBANKA_0937400	pre-mRNA-processing factor 6, putative	28.4825	0.574812	6.79719e-06				other
PBANKA_0937500	conserved Plasmodium protein, unknown function	295.918	-0.049183	0.876826				female
PBANKA_0937600	conserved Plasmodium protein, unknown function	28.7189	-0.488035	0.143676				other
PBANKA_0937700	60S ribosomal protein L36, putative	303.751	0.240039	0.307499				other
PBANKA_0937800	essential nuclear protein 1, putative	48.1754	0.340825	0.118285				other
PBANKA_0937900	conserved Plasmodium protein, unknown function	75.0116	0.305609	0.0830537			●	male
PBANKA_0938000	conserved Plasmodium protein, unknown function	846.593	-0.170692	0.627009			●	female
PBANKA_0938200	conserved Plasmodium protein, unknown function	63.1805	-1.0982	0.00495297	●			female
PBANKA_0938300	heat shock protein J2, putative	102.82	0.34074	0.0554581				other
PBANKA_0938400	endoplasmic reticulum-resident calcium binding protein, putative	239.282	0.356402	0.0911579				other
PBANKA_0938500	succinate--CoA ligase [ADP-forming] subunit alpha, putative	178.135	-0.172641	0.45756				other
PBANKA_0938600	casein kinase 2, alpha subunit	74.1797	0.209401	0.195105				other
PBANKA_0938700	D-tyrosyl-tRNA(Tyr) deacylase, putative	18.3415	0.662338	0.00421237				other
PBANKA_0938800	conserved Plasmodium protein, unknown function	145.28	-0.213563	0.401682				other
PBANKA_0938900	IWS1-like protein, putative	82.4504	-0.178442	0.320133				other
PBANKA_0939000	mechanosensitive ion channel protein, putative	328.564	-0.35016	0.28292			●	other
PBANKA_0939100	AP2 domain transcription factor, putative	175.11	0.42992	0.0665621				female
PBANKA_0939200	pescadillo homolog, putative	17.3489	0.259992	0.419841				other
PBANKA_0939300	conserved Plasmodium protein, unknown function	27.8927	-2.00649	2.22559e-08	●			male
PBANKA_0939400	prefoldin, putative	44.097	0.0583848	0.873892				other
PBANKA_0939500	DNA repair protein RAD51	391.228	-0.162046	0.390006				female
PBANKA_0939600	polyadenylate-binding protein-interacting protein 1, putative	126.441	0.354276	0.220093				other
PBANKA_0939700	conserved protein, unknown function	15.9637	0.142642	0.527871				other
PBANKA_0939800	nucleic acid binding protein, putative	18.4489	-0.140346	0.51651				other
PBANKA_0939900	U6 snRNA-associated Sm-like protein LSm4, putative	60.2812	0.148641	0.563676				other
PBANKA_0940000	conserved Plasmodium protein, unknown function	38.5857	0.657708	0.018335				female
PBANKA_0940100	pseudo-tyrosine kinase-like protein	28.0317	0.0451262	0.840904				other
PBANKA_0940200	DNA replication ATP-dependent helicase/nuclease DNA2, putative	18.206	0.108992	0.6763				other
PBANKA_0940300	DEAD/DEAH box helicase, putative	41.2093	0.339694	0.0935912				female
PBANKA_0940500	conserved Plasmodium protein, unknown function	23.8645	-0.465412	0.122687				male
PBANKA_0940600	5'-3' exoribonuclease 1, putative	35.3568	-0.165488	0.377007				other
PBANKA_0940700	conserved Plasmodium protein, unknown function	14.2168	-0.188809	0.304286				other
PBANKA_0940800	ribosomal protein S15, apicoplast, putative	47.9392	-0.0738084	0.812514				other
PBANKA_0940900	RuvB-like helicase 2, putative	59.2935	0.262701	0.244802				other
PBANKA_0941000	conserved Plasmodium protein, unknown function	10.8359	-0.463723	0.468319				other
PBANKA_0941100	conserved Apicomplexan protein, unknown function	208.828	-0.102104	0.65978			●	other
PBANKA_0941200	tRNA-splicing ligase RtcB, putative	81.2931	-0.0942711	0.85834				other
PBANKA_0941300	translocon component PTEX88	44.2471	-0.424241	0.0527261				male
PBANKA_0941400	centrin-4	76.9238	-2.14628	7.5839e-27	●		●	male
PBANKA_0941500	40S ribosomal protein S4, putative	458.141	0.223141	0.357167				other
PBANKA_0941600	conserved Plasmodium protein, unknown function	72.0995	0.0907763	0.737663			●	other
PBANKA_0941700	WD repeat-containing protein WRAP73, putative	32.9883	-2.11696	7.92177e-14	●		●	male
PBANKA_0941800	histone H2B, putative	4604.44	0.614062	0.147811				other
PBANKA_0941900	histone H4, putative	5110.04	0.333769	0.30089			●	other
PBANKA_0942000	calcium/calmodulin-dependent protein kinase, putative	37.5229	-0.183212	0.714467			●	male
PBANKA_0942100	metabolite/drug transporter, putative	16.9515	-0.10894	0.746879				other
PBANKA_0942200	DNA-directed RNA polymerase III subunit RPC8, putative	29.7454	0.231442	0.386989				other
PBANKA_0942300	radial spoke head protein, putative	60.8042	-0.984005	9.36387e-09			●	male
PBANKA_0942400	WD repeat-containing protein, putative	51.8054	-1.00944	1.88668e-06	●		●	male
PBANKA_0942500	thioredoxin-like mero protein, putative	108.197	0.307552	0.196465				other
PBANKA_0942600	conserved Plasmodium protein, unknown function	24.8875	-1.28482	4.76358e-09	●			male
PBANKA_0942700	chromatin remodeling protein, putative	97.8196	0.538299	0.000604579				other
PBANKA_0942800	syntaxin, putative	15.573	-0.0524055	0.907995				other
PBANKA_0942900	phenylalanine--tRNA ligase beta subunit, putative	71.9066	-0.694967	1.4116e-05				other
PBANKA_0943000	RIIa domain-containing protein, putative	54.602	-2.96847	1.17749e-12	●		●	male
PBANKA_0943100	CCR4-NOT transcription complex subunit 1, putative	39.1671	0.482615	0.171106				other
PBANKA_0943200	casein kinase II beta chain, putative	51.594	0.27255	0.100638				other
PBANKA_0943300	actin-like protein, putative	18.6139	-0.133733	0.682552				other
PBANKA_0943400	CPW-WPC family protein	1518.44	-0.33275	0.0740516			●	female
PBANKA_0943600	60S acidic ribosomal protein P1, putative	715.483	0.323337	0.12083				other
PBANKA_1000500	conserved Plasmodium protein, unknown function	25.8274	0.212959	0.490174				other
PBANKA_1000600	erythrocyte membrane antigen 1	150.575	0.380068	0.0934475				other
PBANKA_1000700	regulator of chromosome condensation, putative	32.966	0.222843	0.442833				other
PBANKA_1000800	pre-mRNA splicing factor, putative	12.8452	-0.00802329	0.977961				other
PBANKA_1001000	conserved Plasmodium protein, unknown function	16.9605	0.487962	0.0119002				other
PBANKA_1001100	ubiquitin specific protease, putative	55.6371	0.210033	0.336792				other
PBANKA_1001300	conserved Plasmodium protein, unknown function	13.2742	0.392082	0.0974055				other
PBANKA_1001400	pre-mRNA-splicing factor CLF1, putative	120.448	-0.349221	0.145277				other
PBANKA_1001500	alpha/beta hydrolase, putative	39.1299	-0.37739	0.0379385			●	other
PBANKA_1001600	SET domain protein, putative	42.1347	0.0815249	0.719005				other
PBANKA_1001700	conserved Plasmodium protein, unknown function	51.9461	-0.904897	0.186278				other
PBANKA_1001900	conserved Plasmodium protein, unknown function	19.5577	0.371101	0.250576				other
PBANKA_1002000	conserved Plasmodium protein, unknown function	125.525	-0.347846	0.0417463				other
PBANKA_1002100	6-cysteine protein P36	284.187	0.330465	0.0926827				female
PBANKA_1002400	dipeptidyl aminopeptidase 3, putative	46.6742	0.0775339	0.952449				other
PBANKA_1002500	sporozoite-specific protein S10	83.9673	-0.837498	3.34513e-09			●	other
PBANKA_1002600	6-cysteine protein P41, putative	83.4776	-0.336874	0.80902				other
PBANKA_1002700	ATP-dependent RNA helicase DDX51, putative	15.8599	0.268946	0.497622				other
PBANKA_1002800	protein transport protein Sec24B, putative	49.4129	0.131108	0.444958				other
PBANKA_1002900	ag-1 blood stage membrane protein homologue	21.0449	0.0251613	0.973786				other
PBANKA_1003100	pre-mRNA-processing-splicing factor 8, putative	50.3889	0.106621	0.619705				other
PBANKA_1003200	conserved Plasmodium protein, unknown function	49.0385	0.0160245	0.963993				other
PBANKA_1003300	TMEM33 domain-containing protein, putative	44.2916	-0.536679	0.106849				male
PBANKA_1003400	lysine decarboxylase, putative	147.533	-0.832367	0.00407011				other
PBANKA_1003500	conserved protein, unknown function	101.086	-0.458301	0.0123863				other
PBANKA_1003600	apical sushi protein, putative	35.9716	0.537233	0.211944				other
PBANKA_1003700	conserved protein, unknown function	87.9921	0.0138906	0.954375				other
PBANKA_1003800	V-type proton ATPase subunit B, putative	137.937	-0.12436	0.66204				other
PBANKA_1004000	cytosolic glyoxalase II, putative	34.7506	0.311858	0.302168				other
PBANKA_1004100	NYN domain-containing protein, putative	35.1339	-0.352036	0.116899				other
PBANKA_1004200	conserved protein, unknown function	45.8202	-0.1317	0.547395				other
PBANKA_1004300	KLRAQ domain-containing protein, putative	20.0203	0.00157077	0.993925				other
PBANKA_1004400	ribosomal protein L25, putative	79.368	-0.0988011	0.703389				other
PBANKA_1004500	conserved Plasmodium protein, unknown function	35.5194	-0.207984	0.5414				other
PBANKA_1004600	conserved Plasmodium protein, unknown function	19.8345	0.426665	0.0165158				other
PBANKA_1004700	methyltransferase, putative	32.5761	-0.217675	0.617869				other
PBANKA_1004800	peptidyl-tRNA hydrolase 2, putative	91.149	-0.071463	0.852319				other
PBANKA_1004900	transcription factor, putative	23.8464	-0.551524	0.185615				other
PBANKA_1005000	conserved Plasmodium protein, unknown function	34.1886	-0.0825674	0.814499				other
PBANKA_1005100	mitochondrial carrier protein, putative	17.9491	0.228017	0.263032				other
PBANKA_1005300	conserved Plasmodium protein, unknown function	34.7313	-0.173182	0.382985				other
PBANKA_1005400	protein CINCH, putative	23.7504	0.329478	0.199477				other
PBANKA_1005500	AAA family ATPase, putative	18.1561	0.31401	0.0841868				other
PBANKA_1005600	conserved Plasmodium protein, unknown function	257.402	0.0957372	0.682175				female
PBANKA_1005700	conserved Plasmodium protein, unknown function	19.5612	0.0567713	0.844314				other
PBANKA_1005800	conserved Plasmodium protein, unknown function	81.7341	-0.545191	0.0151126			●	male
PBANKA_1005900	zinc finger Ran-binding domain-containing protein 2, putative	26.9902	0.261596	0.355751				other
PBANKA_1006100	flap endonuclease 1, putative	151.564	-1.04648	3.57264e-14	●		●	male
PBANKA_1006200	sporozoite invasion-associated protein 1	29.85	-1.59852	8.87965e-15	●			male
PBANKA_1006300	perforin-like protein 1	26.6774	-1.13442	0.00575293	●			male
PBANKA_1006700	U4/U6 small nuclear ribonucleoprotein PRP31, putative	37.1614	0.267134	0.30089				other
PBANKA_1006800	protein SOF1, putative	25.8107	0.131589	0.719005				other
PBANKA_1006900	methyltransferase, putative	11.4957	0.266277	0.102167				other
PBANKA_1007000	chaperone protein DnaJ, putative	28.94	0.0249241	0.950604				other
PBANKA_1007100	NAD(P)-binding protein, putative	18.897	0.183603	0.510186				other
PBANKA_1007200	replication protein A1, large subunit, putative	61.8274	-0.127941	0.686267				other
PBANKA_1007300	peptide chain release factor 2, putative	110.951	-0.364687	0.0606388				other
PBANKA_1007400	zinc finger protein, putative	44.3895	0.0159864	0.944759				other
PBANKA_1007500	actin-like protein, putative	89.4734	-0.510161	0.00871929			●	male
PBANKA_1007600	erythrocyte vesicle protein 1, putative	44.7223	-0.57545	0.00354456				other
PBANKA_1007700	protein phosphatase PPM1	77.4234	-0.235968	0.212422			●	other
PBANKA_1007800	exosome complex component RRP4, putative	19.0202	0.249488	0.258003				other
PBANKA_1007900	conserved Plasmodium protein, unknown function	673.748	-0.45081	0.0673897				female
PBANKA_1008000	armadillo-type repeat protein ATRP, putative	49.4981	-0.334887	0.0465977				other
PBANKA_1008100	ribosome biogenesis GTPase A, putative	20.543	0.104645	0.735364				other
PBANKA_1008200	cGMP-dependent protein kinase	16.2211	0.476688	0.0407967				other
PBANKA_1008300	GTP-binding protein, putative	220.516	-0.857978	4.87332e-06				female
PBANKA_1008500	translocon component PTEX150	179.633	0.667239	0.00597825				other
PBANKA_1008600	conserved Plasmodium protein, unknown function	20.6417	0.296217	0.583466				other
PBANKA_1008700	conserved Plasmodium protein, unknown function	24.3939	-0.286776	0.123587			●	other
PBANKA_1008800	glucose-6-phosphate isomerase, putative	218.448	-0.0176655	0.959768				other
PBANKA_1008900	conserved Plasmodium protein, unknown function	101.963	-0.118689	0.672847			●	other
PBANKA_1009000	GTPase Era, putative	23.1367	-0.394193	0.127844				other
PBANKA_1009100	ataxin-2 like protein, putative	212.929	-1.08125	2.22248e-05	●		●	other
PBANKA_1009200	conserved Plasmodium protein, unknown function	211.393	0.0829371	0.83634				female
PBANKA_1009300	clathrin light chain, putative	59.4847	0.21305	0.30746				other
PBANKA_1009400	ER membrane protein complex subunit 4, putative	39.0377	0.0227972	0.933509				other
PBANKA_1009500	glutamate synthase [NADH], putative	135.361	-0.298552	0.229875				other
PBANKA_1009600	conserved protein, unknown function	731.599	-0.18952	0.48346				female
PBANKA_1009700	ribonuclease H2 subunit B, putative	43.6342	-1.71878	4.12244e-30	●		●	male
PBANKA_1009800	cytochrome c oxidase assembly protein COX15, putative	41.1356	-0.193586	0.259784				other
PBANKA_1009900	conserved Plasmodium protein, unknown function	761.932	-0.854217	7.83368e-07				female
PBANKA_1010000	mitochondrial acidic protein MAM33, putative	88.4057	0.0530743	0.872645				other
PBANKA_1010100	mitochondrial import inner membrane translocase subunit TIM17, putative	34.0563	-0.0698578	0.810687				other
PBANKA_1010200	methionine aminopeptidase 2, putative	38.1755	0.191709	0.336792				other
PBANKA_1010300	dynein-related AAA-type ATPase, putative	22.1489	-0.289868	0.426133				other
PBANKA_1010400	conserved protein, unknown function	31.8856	0.160258	0.817707				other
PBANKA_1010500	Hsp70/Hsp90 organizing protein, putative	92.1412	0.287396	0.110068				other
PBANKA_1010600	calmodulin, putative	483.351	-0.0425549	0.904096				other
PBANKA_1010700	queuine tRNA-ribosyltransferase, putative	21.0805	-0.054936	0.835004				other
PBANKA_1010800	CCR4-associated factor 16, putative	77.0913	0.205239	0.302168				other
PBANKA_1010900	protein kinase, putative	18.2091	-0.501481	0.0430782			●	male
PBANKA_1011100	conserved Plasmodium protein, unknown function	49.2158	-0.629326	0.0730399			●	male
PBANKA_1011200	conserved Plasmodium protein, unknown function	12.2349	-0.533741	0.0102328				other
PBANKA_1011300	signal peptidase complex subunit SPC1, putative	108.919	-0.285928	0.197468				other
PBANKA_1011400	DNA topoisomerase 2, putative	132.196	-0.391906	0.0181707				male
PBANKA_1011500	PHD finger protein PHD2, putative	21.8962	0.18698	0.640349				other
PBANKA_1011600	histone-binding protein RBBP7, putative	98.4765	0.260848	0.178736				female
PBANKA_1011700	conserved Plasmodium protein, unknown function	34.4975	-0.547953	0.0045526			●	male
PBANKA_1011800	HID1 domain-containing protein, putative	12.7899	0.144375	0.56178				other
PBANKA_1011900	H/ACA ribonucleoprotein complex subunit 3, putative	80.6231	0.205614	0.547395				other
PBANKA_1012000	SF-assemblin, putative	20.1454	0.111779	0.652352				other
PBANKA_1012100	HP12 protein homolog, putative	43.6772	-0.0583505	0.801091				other
PBANKA_1012200	protein-L-isoaspartate(D-aspartate) O-methyltransferase, putative	162.289	0.108951	0.626495			●	other
PBANKA_1012300	conserved Plasmodium protein, unknown function	19.7954	-0.131762	0.657849				other
PBANKA_1012400	RNA methyltransferase, putative	71.1405	-0.260337	0.289748				male
PBANKA_1012500	leucine-rich repeat protein	55.4187	-0.308056	0.388517				other
PBANKA_1012700	conserved Plasmodium protein, unknown function	15.4047	-2.10714	2.81107e-34	●			male
PBANKA_1012800	voltage-dependent anion-selective channel protein, putative	63.181	0.206003	0.289299				other
PBANKA_1013000	inner membrane complex suture component, putative	47.0851	-0.542098	0.0517117			●	other
PBANKA_1013100	60S ribosomal protein L14, putative	319.205	0.292568	0.0641377				other
PBANKA_1013200	succinate--CoA ligase [ADP-forming] subunit beta, putative	160.012	-0.813197	9.30224e-07			●	other
PBANKA_1013300	mitogen-activated protein kinase 1	35.7052	-0.980507	6.05146e-06				other
PBANKA_1013400	surface-related antigen SRA, putative	21.8719	-0.0537846	0.894258				other
PBANKA_1013500	large subunit GTPase 1, putative	49.6629	-0.108857	0.849802				other
PBANKA_1013600	PhIL1 interacting protein PIP2, putative	37.839	-0.923115	5.47352e-05			●	male
PBANKA_1013700	ribosomal protein L17, mitochondrial, putative	71.3804	-0.507272	0.0346195			●	other
PBANKA_1013800	cytochrome c oxidase subunit 2B, putative	282.665	0.335136	0.0681733				other
PBANKA_1013900	PhIL1 interacting protein PIP3, putative	129.324	-1.82251	3.60729e-23	●		●	male
PBANKA_1014000	NADP-specific glutamate dehydrogenase, putative	34.8984	-0.102308	0.886624				other
PBANKA_1014100	endonuclease/exonuclease/phosphatase family protein, putative	14.7081	-1.67515	1.3221e-08	●			male
PBANKA_1014200	conserved Plasmodium protein, unknown function	27.5821	-2.04633	8.53281e-13	●		●	male
PBANKA_1014300	autophagy protein 5, putative	20.0397	-0.0404509	0.886624				other
PBANKA_1014400	acid phosphatase, putative	28.1799	0.150098	0.668743				other
PBANKA_1014500	plasmepsin IX, putative	57.3502	0.156661	0.704001				female
PBANKA_1014600	serine/threonine protein phosphatase 2A activator, putative	30.5368	0.0627204	0.830529				other
PBANKA_1014700	conserved protein, unknown function	13.7958	0.143129	0.669916				other
PBANKA_1014800	ADP-dependent DNA helicase RecQ, putative	109.012	-0.526505	0.0817586			●	other
PBANKA_1014900	coatomer subunit beta, putative	47.8571	-0.127036	0.634578				other
PBANKA_1015000	ribosomal protein L15, mitochondrial, putative	117.384	-0.0209489	0.932751				other
PBANKA_1015100	conserved Plasmodium protein, unknown function	31.6703	-0.457967	0.0761359				other
PBANKA_1015200	diphthamide biosynthesis protein 2, putative	11.1531	0.0949985	0.772153				other
PBANKA_1015300	rRNA (adenosine-2'-O-)-methyltransferase, putative	10.5668	0.196801	0.470713				other
PBANKA_1015400	CPW-WPC family protein	745.708	-0.0286557	0.942726				female
PBANKA_1015500	AP2 domain transcription factor AP2-O3	32.2957	-0.262062	0.448091			●	other
PBANKA_1015600	ribosomal protein L15, apicoplast, putative	11.1696	0.560506	0.00643395				other
PBANKA_1015700	protein archease, putative	11.6931	0.236158	0.56531				other
PBANKA_1015800	conserved Plasmodium protein, unknown function	18.7437	0.27644	0.320949				other
PBANKA_1015900	transcription initiation TFIID-like, putative	48.435	0.126646	0.583466				other
PBANKA_1016000	heme/steroid binding domain containing protein, putative	92.7126	-0.305035	0.126577				other
PBANKA_1016100	peptide chain release factor 1, putative	22.5829	0.35858	0.195105				other
PBANKA_1016200	protein kinase, putative	22.4597	0.655253	0.0376754				female
PBANKA_1016300	proliferation-associated protein 2g4, putative	130.17	0.50088	0.00424044				other
PBANKA_1016400	major facilitator superfamily domain-containing protein, putative	24.1771	0.287994	0.046384				other
PBANKA_1016500	WW domain-binding protein 11, putative	29.7486	0.739706	9.86125e-06				other
PBANKA_1016600	conserved Plasmodium protein, unknown function	15.8152	-0.263069	0.607435				other
PBANKA_1016700	leucine-rich repeat protein	814.359	0.634576	0.000812222				other
PBANKA_1016800	exosome complex component RRP41, putative	13.228	0.761962	0.00277577			●	other
PBANKA_1016900	conserved Plasmodium protein, unknown function	124.679	0.121001	0.580179				other
PBANKA_1017100	DNA mismatch repair protein MSH2, putative	16.9773	0.712042	0.00206129				other
PBANKA_1017200	conserved Plasmodium protein, unknown function	24.2506	0.097222	0.804451				other
PBANKA_1017300	conserved Plasmodium protein, unknown function	179.179	0.136048	0.734004				other
PBANKA_1017400	selenoprotein, putative	65.0207	-0.196549	0.453202				other
PBANKA_1017500	lipase, putative	13.3993	-0.402496	0.097052				other
PBANKA_1017600	conserved Plasmodium protein, unknown function	32.5682	-0.159957	0.563894				other
PBANKA_1017700	cytochrome b-c1 complex subunit 6, putative	203.906	-0.0822712	0.744438				other
PBANKA_1017800	conserved Plasmodium protein, unknown function	20.2809	0.422599	0.156318				other
[truncated: 2,168 more rows]
