# Supplementary material for: PbARID-associated chromatin remodeling events are essential for gametocyte development in Plasmodium
Source: Nucleic Acids Res. 2024 Mar 30;52(10):5624–42. doi: 10.1093/nar/gkae207 (PMC11162789; doi:10.1093/nar/gkae207)
Supplement: gkae207_Supplemental_Files [file gkae207_supplemental_files.zip › Table_S3.xlsx]

## Sheet: RNA-seq
Table S3. Differential expressioin analysis between pbarid(-) and gsnf2(-)
ID	annotation	log2FoldChange	padj	dKO target	specificity
PBANKA_0100600	schizont membrane associated cytoadherence protein	0.895441	0.00011592		other
PBANKA_0100700	Plasmodium exported protein, unknown function	0.326521	0.23881		other
PBANKA_0100800	zinc finger protein, putative	0.316997	0.0239795		other
PBANKA_0100900	ATP-dependent RNA helicase MTR4, putative	0.992279	3.77508e-13		other
PBANKA_0101000	MYND-type zinc finger protein, putative	0.933749	0.000679482		other
PBANKA_0101100	liver merozoite formation protein	-0.395752	0.14773		female
PBANKA_0101200	elongation factor G, putative	0.205925	0.436507		other
PBANKA_0101300	geranylgeranyl transferase type-2 subunit beta, putative	0.394375	0.0908651		other
PBANKA_0101400	SAC3 domain-containing protein, putative	-0.0753406	0.590874		other
PBANKA_0101500	conserved Plasmodium protein, unknown function	-0.362421	0.1289		female
PBANKA_0101700	conserved Plasmodium protein, unknown function	-0.500201	0.0303435		male
PBANKA_0101800	SDE2 domain-containing protein, putative	-0.716825	1.16297e-07		female
PBANKA_0101900	RNA-binding protein, putative	0.500219	0.00116961		other
PBANKA_0102000	mitochondrial chaperone BCS1, putative	0.384491	0.18503		other
PBANKA_0102100	dihydroorotate dehydrogenase, putative	-1.90518	6.22989e-34		female
PBANKA_0102200	trophozoite exported protein 1, putative	0.617942	0.0170937		other
PBANKA_0102300	cation/H+ antiporter	-0.399617	0.00104756	●	other
PBANKA_0102400	PbARID	-1.39918	5.87195e-18		other
PBANKA_0102500	phenylalanine--tRNA ligase, putative	0.690146	2.08307e-08		other
PBANKA_0102600	NdP2 protein, putative	0.708399	7.5523e-05		male
PBANKA_0102700	conserved Plasmodium protein, unknown function	-0.371994	0.333979		male
PBANKA_0102800	conserved Plasmodium protein, unknown function	0.213666	0.138646		other
PBANKA_0102900	AP2 domain transcription factor, putative	0.978467	1.86962e-12		female
PBANKA_0103000	ribosomal protein L41, mitochondrial, putative	-2.25768	1.27198e-48		other
PBANKA_0103100	conserved Plasmodium protein, unknown function	0.564655	0.0246613		other
PBANKA_0103200	conserved protein, unknown function	-1.44976	3.69319e-07		female
PBANKA_0103300	GYF domain-containing protein, putative	1.04751	1.62879e-05		other
PBANKA_0103400	glyoxalase I-like protein GILP, putative	-0.626428	0.000642265		other
PBANKA_0103700	conserved Plasmodium protein, unknown function	-0.476151	0.0330016		other
PBANKA_0103800	50S ribosomal protein L24, putative	-0.0879403	0.793837		other
PBANKA_0103900	KH domain-containing protein, putative	-0.0118938	0.962508		other
PBANKA_0104000	acylphosphatase, putative	-1.68371	1.4935e-37	●	other
PBANKA_0104100	serine/threonine protein kinase ARK1, putative	-1.7782	8.51089e-29	●	male
PBANKA_0104200	calcium-binding protein, putative	-0.396263	0.203013		male
PBANKA_0104400	nucleoside diphosphate kinase, putative	-0.602359	1.17629e-06		male
PBANKA_0104500	conserved Plasmodium protein, unknown function	-0.0126711	0.962508		female
PBANKA_0104600	DNA repair protein RAD50, putative	-0.0387082	0.799783		other
PBANKA_0104700	elongation of fatty acids protein, putative	-1.40353	1.09481e-07	●	other
PBANKA_0104800	protein KIC1, putative	0.883393	3.50455e-06		other
PBANKA_0104900	RNA-binding protein, putative	0.773325	1.80602e-05		other
PBANKA_0105000	ubiquitin-conjugating enzyme E2 PEX4, putative	-0.970114	8.46931e-05		other
PBANKA_0105100	conserved Plasmodium protein, unknown function	-1.12033	0.017947		female
PBANKA_0105200	polypyrimidine tract-binding protein, putative	1.04705	1.28663e-05		other
PBANKA_0105300	conserved Plasmodium protein, unknown function	0.742453	5.61852e-09		other
PBANKA_0105400	coatomer alpha subunit, putative	0.562594	0.000468989		other
PBANKA_0105500	glutaredoxin-like protein	-1.28891	0.000832665		other
PBANKA_0105600	translation initiation factor IF-2, putative	0.404755	0.0360053		other
PBANKA_0105700	MYND-type zinc finger protein, putative	0.602294	0.0212032		other
PBANKA_0105800	RING zinc finger protein, putative	-1.01404	4.71017e-09		other
PBANKA_0105900	uroporphyrinogen III decarboxylase	-0.305764	0.0974583		other
PBANKA_0106000	G-protein associated signal transduction protein, putative	-0.712536	0.000214282		other
PBANKA_0106100	4-hydroxybenzoate polyprenyltransferase, putative	-0.956082	0.00085483		other
PBANKA_0106200	spindle assembly abnormal protein 6	0.350862	0.0758752		male
PBANKA_0106300	conserved Plasmodium protein, unknown function	-0.0374302	0.873671		female
PBANKA_0106400	GTP-binding protein, putative	-0.670426	0.00119802		other
PBANKA_0106500	conserved Plasmodium protein, unknown function	0.701901	7.46885e-08		other
PBANKA_0106600	diphthine methyltransferase, putative	0.41128	0.052459		other
PBANKA_0106700	conserved Plasmodium protein, unknown function	0.343829	0.0105143		other
PBANKA_0106800	conserved Plasmodium protein, unknown function	-1.9451	8.51544e-10		other
PBANKA_0106900	heptatricopeptide repeat-containing protein, putative	-0.894778	0.00185797		other
PBANKA_0107000	respiratory chain complex 4 associated protein 4, putative	-0.840478	0.0341445		other
PBANKA_0107100	proteasome subunit alpha type-2, putative	0.292132	0.285407		other
PBANKA_0107200	conserved Plasmodium protein, unknown function	-0.712551	0.00746473		male
PBANKA_0107300	T-complex protein 1 subunit zeta, putative	0.0587379	0.852814		other
PBANKA_0107400	ornithine aminotransferase, putative	-0.0523384	0.83574	●	other
PBANKA_0107500	conserved Plasmodium protein, unknown function	0.199517	0.228546		other
PBANKA_0107600	nucleoporin NUP637, putative	1.01969	8.58021e-18		other
PBANKA_0107700	zinc transporter ZIP1	-1.89597	2.65129e-13		other
PBANKA_0107800	citrate synthase-like protein, putative	-0.143064	0.593921		other
PBANKA_0107900	conserved Plasmodium protein, unknown function	-0.0399459	0.82983		other
PBANKA_0108000	mitochondrial cardiolipin synthase, putative	0.0890291	0.660028		other
PBANKA_0108100	conserved Plasmodium protein, unknown function	0.61183	5.97529e-05		other
PBANKA_0108200	protein KIC6, putative	0.59236	4.28355e-05		other
PBANKA_0108300	palmitoyltransferase DHHC2	-0.997474	0.00113052		female
PBANKA_0108400	conserved Plasmodium protein, unknown function	-0.0807029	0.691985		other
PBANKA_0108500	ribosomal protein L19, mitochondrial, putative	-0.164619	0.461429		other
PBANKA_0108600	pre-mRNA-splicing factor SLU7, putative	0.254622	0.105351		other
PBANKA_0108700	RNA-binding protein 25, putative	0.23155	0.433512		other
PBANKA_0108800	histone H3, putative	-1.51281	5.28835e-08	●	other
PBANKA_0108900	peptidyl-tRNA hydrolase PTRHD1, putative	0.171562	0.627644		other
PBANKA_0109000	conserved Plasmodium protein, unknown function	1.28636	3.7308e-05		other
PBANKA_0109100	transketolase, putative	0.4092	0.127176		other
PBANKA_0109200	transcription elongation factor SPT5, putative	0.947221	4.76514e-10		other
PBANKA_0109300	SNARE associated Golgi protein, putative	-1.40721	1.05982e-09		other
PBANKA_0109400	succinate dehydrogenase subunit 3, putative	0.30067	0.165241		other
PBANKA_0109500	AP2 domain transcription factor, putative	-0.358956	0.0421363		other
PBANKA_0109600	ATP synthase-associated protein, putative	-0.730948	2.92852e-06		other
PBANKA_0109700	SWI/SNF-related matrix-associated actin-dependent regulator of chromatin, putative	0.643296	1.66425e-06		other
PBANKA_0109800	conserved protein, unknown function	0.0995795	0.727758		female
PBANKA_0109900	basal complex transmembrane protein 1, putative	-0.597433	0.0456484		female
PBANKA_0110000	60S ribosomal protein L39, putative	-1.06629	0.00203625		other
PBANKA_0110100	conserved Plasmodium protein, unknown function	0.132594	0.73731		other
PBANKA_0110200	lsm12, putative	-0.128828	0.578058		other
PBANKA_0110300	conserved Plasmodium protein, unknown function	0.756956	0.0141571		other
PBANKA_0110400	eukaryotic translation initiation factor 3 subunit L, putative	0.147331	0.538728		other
PBANKA_0110500	leucine-rich repeat protein	0.0566831	0.708504		female
PBANKA_0110600	transmembrane protein 234, putative	-1.05623	2.14649e-05		other
PBANKA_0110700	conserved Plasmodium protein, unknown function	-2.22626	1.24409e-09		female
PBANKA_0110800	conserved Plasmodium protein, unknown function	-0.213931	0.651273		female
PBANKA_0110900	cytoplasmic tRNA 2-thiolation protein 1, putative	-1.90017	7.47276e-14		female
PBANKA_0111000	6-cysteine protein P12, putative	2.6878	2.16057e-16		other
PBANKA_0111100	6-cysteine protein P12p, putative	1.2555	2.0064e-11		other
PBANKA_0111200	nucleolar GTP-binding protein 1, putative	1.02532	2.89929e-14		other
PBANKA_0111300	conserved Plasmodium protein, unknown function	-0.219992	0.310752		other
PBANKA_0111400	conserved Plasmodium protein, unknown function	-1.79677	1.20246e-16		other
PBANKA_0111500	conserved Plasmodium protein, unknown function	-0.858845	0.0853856		other
PBANKA_0111600	rhoptry protein ROP14, putative	1.08955	8.19562e-08		other
PBANKA_0111700	50S ribosomal protein L18, apicoplast, putative	-0.863043	2.6396e-06		other
PBANKA_0111800	AP-3 complex subunit beta, putative	0.544657	0.00152034		other
PBANKA_0112000	syntaxin-binding protein, putative	0.221383	0.307488		other
PBANKA_0112100	AP2 domain transcription factor, putative	0.847798	3.58256e-09		other
PBANKA_0112200	myosin E	1.97035	2.83016e-13		other
PBANKA_0112300	filamin domain-containing protein, putative	0.385995	0.00603125		other
PBANKA_0112400	cytosolic Fe-S cluster assembly factor NAR1, putative	-0.0424542	0.91079		other
PBANKA_0112500	major facilitator superfamily-related transporter, putative	0.68386	8.81166e-08		other
PBANKA_0201500	Plasmodium exported protein, unknown function	1.38047	0.000309961		other
PBANKA_0201600	early transcribed membrane protein	0.246848	0.447878		other
PBANKA_0201700	PIMMS1 protein	-0.348594	0.126953		female
PBANKA_0201800	TatD-like deoxyribonuclease	0.789985	0.000613011		other
PBANKA_0201900	conserved protein, unknown function	0.242973	0.492486		other
PBANKA_0202000	eukaryotic translation initiation factor 4E, putative	-0.186441	0.514858		other
PBANKA_0202200	conserved Plasmodium protein, unknown function	-0.365005	0.0661743		other
PBANKA_0202300	UMP-CMP kinase, putative	-0.603654	9.56442e-05		other
PBANKA_0202400	conserved Plasmodium protein, unknown function	0.136103	0.384305		other
PBANKA_0202500	P-loop containing nucleoside triphosphate hydrolase, putative	-0.220697	0.129806		male
PBANKA_0202600	conserved protein, unknown function	-1.44618	0.160389		other
PBANKA_0202700	kinesin-8B	-2.08662	1.01409e-35		male
PBANKA_0202800	adenylate kinase-like protein 1, putative	-0.794212	0.0292122		other
PBANKA_0202900	transcription initiation factor TFIIB, putative	0.455238	7.59813e-05		other
PBANKA_0203000	chromatin assembly factor 1 subunit C, putative	0.942783	5.16889e-06		other
PBANKA_0203100	phosphatidylinositol-4-phosphate 5-kinase, putative	0.333512	0.075954		other
PBANKA_0203200	bromodomain protein 3, putative	0.534512	0.000657996		other
PBANKA_0203300	DNA-directed RNA polymerase II subunit RPB9, putative	0.203328	0.259131		other
PBANKA_0203400	FAD-linked sulfhydryl oxidase ERV1, putative	-0.66285	0.0449243		other
PBANKA_0203500	selenocysteine-specific elongation factor, putative	0.113718	0.405215		other
PBANKA_0203600	conserved Plasmodium protein, unknown function	0.20687	0.185534		female
PBANKA_0203650	respiratory chain complex 2 associated protein 3, putative	-1.06207	0.00831723		other
PBANKA_0203750	phosphatidate cytidylyltransferase, putative	-0.975387	2.30574e-18		female
PBANKA_0203800	phenylalanine--tRNA ligase alpha subunit, putative	0.735016	0.000116387		other
PBANKA_0203900	rRNA biogenesis protein RRP36, putative	-0.268133	0.527694		other
PBANKA_0204000	cold-shock protein, putative	-0.234531	0.283559		other
PBANKA_0204100	N-acetyltransferase, GNAT family, putative	-0.6062	0.000531426		other
PBANKA_0204200	tubulin-specific chaperone a, putative	-0.30819	0.384102	●	male
PBANKA_0204400	cleavage and polyadenylation specificity factor subunit 5, putative	0.301988	0.0569201		female
PBANKA_0204500	LCCL domain-containing protein, putative	0.38965	0.0099272		female
PBANKA_0204600	photosensitized INA-labeled protein PHIL1	0.0282319	0.880941		other
PBANKA_0204700	mitochondrial carrier protein, putative	-0.677166	0.00461542		other
PBANKA_0204800	secreted ookinete protein, putative	0.238814	0.156466		other
PBANKA_0204900	DnaJ domain-containing protein, putative	-1.06618	1.55094e-08		other
PBANKA_0205000	ELM2 domain-containing protein, putative	0.358191	0.453924		other
PBANKA_0205100	mitochondrial carrier protein, putative	-0.0102652	0.972531		other
PBANKA_0205200	conserved Plasmodium protein, unknown function	0.132626	0.406267		other
PBANKA_0205300	conserved protein, unknown function	0.17231	0.333749		other
PBANKA_0205400	proteasome subunit beta type-3, putative	0.244613	0.37594		other
PBANKA_0205800	eukaryotic translation initiation factor 2-alpha kinase 2	0.433494	0.207581		other
PBANKA_0205900	Niemann-Pick type C1-related protein, putative	0.840738	3.40254e-05		other
PBANKA_0206000	ATP synthase-associated protein, putative	-0.299865	0.0639149		other
PBANKA_0206100	CCR4 domain-containing protein 3, putative	0.0616507	0.718585		other
PBANKA_0206200	conserved protein, unknown function	-0.401639	0.0441978		other
PBANKA_0206300	centrin-1, putative	-0.773786	0.0207176	●	male
PBANKA_0206500	ras-related protein Rab-5C, putative	-0.254026	0.246645		other
PBANKA_0206600	asparagine and aspartate rich protein 2, putative	0.783482	9.85505e-10		other
PBANKA_0206700	conserved Plasmodium protein, unknown function	-0.12574	0.690146		male
PBANKA_0206800	conserved Plasmodium protein, unknown function	0.0999798	0.478124		male
PBANKA_0206900	pre-rRNA-processing protein TSR2, putative	0.401951	0.147567		other
PBANKA_0207000	calcium-transporting ATPase, putative	0.280523	0.168431		other
PBANKA_0207100	EF hand domain-containing protein, putative	-0.195824	0.226816		male
PBANKA_0207200	V-type proton ATPase subunit C, putative	-0.516291	0.0236371		other
PBANKA_0207300	conserved protein, unknown function	-0.0602436	0.826494		other
PBANKA_0207400	3'-5' exonuclease, putative	-0.509596	0.0049205		other
PBANKA_0207500	cyclin-dependent kinases regulatory subunit, putative	0.119606	0.515738		other
PBANKA_0207600	asparagine-rich antigen, putative	-0.123062	0.785751		other
PBANKA_0207700	FtsJ-like methyltransferase, putative	0.0752914	0.637605		other
PBANKA_0207900	conserved Plasmodium protein, unknown function	-1.22007	8.5394e-05		other
PBANKA_0208000	cyclase-associated protein	-0.221063	0.236624		other
PBANKA_0208100	heptatricopeptide repeat and RAP domain-containing protein, putative	-0.181661	0.27244		other
PBANKA_0208200	conserved Plasmodium protein, unknown function	0.0331416	0.940706		other
PBANKA_0208300	novel putative transporter 1	0.243316	0.295333		other
PBANKA_0208400	major facilitator superfamily-related transporter, putative	-0.627315	0.000130409		other
PBANKA_0208600	conserved protein, unknown function	0.23573	0.217524		other
PBANKA_0208700	4-hydroxy-3-methylbut-2-enyl diphosphate reductase, putative	0.185766	0.231134		other
PBANKA_0208800	ubiquitin carboxyl-terminal hydrolase 1, putative	1.2142	4.43467e-06		other
PBANKA_0208900	StAR-related lipid transfer protein, putative	1.92174	2.40353e-14		other
PBANKA_0209000	protein E140, putative	-0.328875	0.0908559		other
PBANKA_0209100	thrombospondin-related sporozoite protein	-0.296088	0.383361		other
PBANKA_0209200	parasite-infected erythrocyte surface protein	0.343432	0.0437211		other
PBANKA_0209300	actin-related protein ARP1	-1.42306	8.88009e-10	●	female
PBANKA_0209400	L-seryl-tRNA(Sec) kinase, putative	-1.488	6.73183e-21		other
PBANKA_0209500	ATP-dependent DNA/RNA helicase PSH1, putative	-0.0696397	0.651975		other
PBANKA_0209700	zinc-carboxypeptidase, putative	0.256885	0.213352		female
PBANKA_0209900	nucleoside transporter 4, putative	-0.431549	0.00970204		other
PBANKA_0210000	vacuolar protein sorting-associated protein 51, putative	-0.00224295	0.990018		other
PBANKA_0210100	vacuolar protein sorting-associated protein VTA1, putative	0.369737	0.0017211		female
PBANKA_0210200	aspartate--tRNA ligase, putative	-1.23679	1.31145e-08		other
PBANKA_0210300	seipin domain-containing protein, putative	-1.42197	4.66455e-12		other
PBANKA_0210400	DNA mismatch repair protein PMS1, putative	-0.389803	0.00168182	●	male
PBANKA_0210600	ubiquitin carboxyl-terminal hydrolase, putative	0.586658	0.187881		other
PBANKA_0210700	conserved Plasmodium protein, unknown function	-0.188367	0.478495		other
PBANKA_0210800	conserved Plasmodium protein, unknown function	-0.0198043	0.950475		other
PBANKA_0210900	dolichyl-diphosphooligosaccharide--protein glycosyltransferase subunit OST2, putative	-0.514331	0.0231736		other
PBANKA_0211000	mitochondrial import inner membrane translocase subunit TIM50, putative	0.266932	0.038274		other
PBANKA_0211200	conserved protein, unknown function	0.393102	0.0512984		other
PBANKA_0211300	cysteine desulfurase IscS, putative	0.0209291	0.90791		other
PBANKA_0211400	DNA (cytosine-5)-methyltransferase, putative	0.615321	0.00407371		other
PBANKA_0211500	proteasome subunit alpha type-5, putative	-0.153185	0.684804		other
PBANKA_0211600	mTERF domain-containing protein, putative	0.351683	0.0471263		other
PBANKA_0211900	cation transporting ATPase, putative	0.34548	0.00297865		other
PBANKA_0212100	eukaryotic translation initiation factor 2 subunit alpha	0.0337268	0.856392		other
PBANKA_0212200	anaphase-promoting complex subunit 1, putative	0.898158	0.000123723		other
PBANKA_0212300	actin-like protein, putative	0.0180403	0.950457		other
PBANKA_0212400	conserved protein, unknown function	0.0288186	0.890987		other
PBANKA_0212500	SDH5 domain-containing protein, putative	-0.750554	2.4884e-06		other
PBANKA_0212600	conserved Plasmodium protein, unknown function	-1.32724	2.48327e-07		male
PBANKA_0212700	RING zinc finger protein, putative	-0.382952	0.00132349		other
PBANKA_0212800	alpha/beta hydrolase, putative	-0.89009	2.71351e-06	●	female
PBANKA_0212900	conserved Plasmodium protein, unknown function	-1.30884	1.47987e-29		other
PBANKA_0213000	RNA-binding protein, putative	-1.70381	2.67063e-43		other
PBANKA_0213100	signal recognition particle subunit SRP9, putative	-0.246861	0.168122		other
PBANKA_0213200	allantoicase, putative	0.819424	0.00404551	●	other
PBANKA_0213300	1-cys peroxiredoxin, putative	-1.09256	8.89484e-10		other
PBANKA_0213400	60S ribosomal export protein NMD3, putative	0.767395	1.84151e-08		other
PBANKA_0213500	ribosome biogenesis protein BRX1, putative	-0.449557	0.00584979		other
PBANKA_0213600	N6-adenosine-methyltransferase MT-A70, putative	0.127366	0.624188		other
PBANKA_0213700	COX assembly mitochondrial protein, putative	-1.84634	4.82402e-26	●	other
PBANKA_0213800	zinc finger protein, putative	-0.761104	1.7732e-05		female
PBANKA_0213900	dynein light chain, putative	-0.400782	0.439942		male
PBANKA_0214000	dynein heavy chain, putative	1.2885	0.00129421		female
PBANKA_0214100	conserved protein, unknown function	-1.82863	1.06251e-09		other
PBANKA_0214200	tRNA pseudouridine synthase D, putative	0.683342	5.27686e-09		other
PBANKA_0214300	AP-4 complex subunit beta, putative	0.450509	0.138049		other
PBANKA_0214400	AP2 domain transcription factor AP2-L	0.391429	0.0229074		other
PBANKA_0214500	IMP1-like protein, putative	-0.698954	3.24596e-10		other
PBANKA_0214600	Plasmodium exported protein, unknown function	1.4321	1.629e-15		other
PBANKA_0214700	Plasmodium exported protein, unknown function	0.556965	0.000132568		other
PBANKA_0214800	heat shock protein, putative	-0.0826956	0.779975		other
PBANKA_0300600	Plasmodium exported protein, unknown function	-0.441833	0.142676		other
PBANKA_0300700	nucleic acid-binding protein, putative	0.22715	0.256004		female
PBANKA_0300800	octaprenyl pyrophosphate synthase, putative	-0.10938	0.653474		other
PBANKA_0300900	conserved Plasmodium protein, unknown function	-0.959421	0.000414222		other
PBANKA_0301000	repetitive organellar protein, putative	0.128577	0.498744		other
PBANKA_0301100	conserved Plasmodium protein, unknown function	-0.730287	1.07644e-06	●	other
PBANKA_0301200	ERCC1 nucleotide excision repair protein, putative	-0.976137	0.000216473	●	male
PBANKA_0301300	conserved protein, unknown function	-2.08905	1.17927e-61	●	other
PBANKA_0301400	conserved Plasmodium protein, unknown function	-0.492177	0.000561191		male
PBANKA_0301500	protein MAK16, putative	0.797214	6.94035e-07		other
PBANKA_0301600	conserved Plasmodium protein, unknown function	-0.66604	0.0382863		female
PBANKA_0301700	5'-3' exonuclease, putative	-0.358549	0.287139		female
PBANKA_0301800	condensin-2 complex subunit H2, putative	-2.64473	1.99644e-41	●	male
PBANKA_0301900	Sel1 repeat-containing protein, putative	0.589651	0.000566872		other
PBANKA_0302000	translocation protein SEC66, putative	0.273338	0.558397		other
PBANKA_0302100	conserved Plasmodium protein, unknown function	-0.794755	0.000790717		other
PBANKA_0302200	dynein light chain, putative	-0.573332	0.133284	●	other
PBANKA_0302300	aspartate aminotransferase, putative	0.0828527	0.758074		other
PBANKA_0302500	hexose transporter	0.503769	0.0227129		other
PBANKA_0302600	3'-5' exonuclease, putative	-0.578171	0.0044079		female
PBANKA_0302700	2-methoxy-6-polyprenyl-1,4-benzoquinol methylase, mitochondrial, putative	-0.639003	0.00851713		other
PBANKA_0302800	conserved Plasmodium protein, unknown function	0.407217	0.0574058	●	male
PBANKA_0302900	MORN repeat protein, putative	-1.41783	3.45469e-09		male
PBANKA_0303000	conserved Plasmodium protein, unknown function	0.491976	0.13892		male
PBANKA_0303100	PCI domain-containing protein, putative	-0.347918	0.114058		other
PBANKA_0303200	DNA-directed RNA polymerase II 16 kDa subunit, putative	-0.320875	0.0764039		other
PBANKA_0303300	conserved Plasmodium protein, unknown function	-0.936252	0.000186053	●	male
PBANKA_0303400	RNA-binding protein, putative	-1.18646	3.46516e-09		other
PBANKA_0303500	PH domain-containing protein, putative	-1.72808	3.91037e-10		female
PBANKA_0303600	26S proteasome regulatory subunit RPN1, putative	0.419909	0.069024		other
PBANKA_0303700	DNA repair protein RAD2, putative	-0.237649	0.304787		other
PBANKA_0303800	cysteine desulfuration protein SufE	-1.13758	1.72735e-09		other
PBANKA_0303900	pantothenate transporter	-0.482853	0.012501		other
PBANKA_0304100	conserved Plasmodium protein, unknown function	1.0731	2.93523e-06		other
PBANKA_0304200	DNA-directed RNA polymerase III subunit RPC10, putative	0.140995	0.496479		other
PBANKA_0304300	adenylosuccinate lyase, putative	0.5577	0.0105387		other
PBANKA_0304400	merozoite surface protein 4/5	-0.750327	0.000174904		other
PBANKA_0304500	conserved Plasmodium protein, unknown function	0.276513	0.163653		other
PBANKA_0304600	iron-sulfur assembly protein, putative	-0.622318	0.0268546		other
PBANKA_0304800	serine repeat antigen 4	2.10683	9.44869e-26		other
PBANKA_0304900	serine repeat antigen 3	1.10781	2.53254e-08		other
PBANKA_0305000	serine repeat antigen 2	2.79474	3.64866e-20		other
PBANKA_0305100	serine repeat antigen 1	1.97443	1.18896e-11		other
PBANKA_0305300	KRR1 small subunit processome component, putative	0.654696	0.0585213		other
PBANKA_0305600	acyl carrier protein, putative	0.60825	0.0302777		other
PBANKA_0305700	ribosome-recycling factor, putative	0.345854	0.401552		other
PBANKA_0305800	SHS2 domain-containing protein, putative	-0.526469	0.014733		other
PBANKA_0305900	protein P22	-0.354126	0.055315		other
PBANKA_0306000	6-cysteine protein P230p	-0.0681734	0.846864	●	male
PBANKA_0306100	6-cysteine protein P230	-0.494417	0.0226398		male
PBANKA_0306200	patatin-like phospholipase 1, putative	-0.235344	0.355913		other
PBANKA_0306300	exosome complex component MTR3, putative	-0.449593	0.0225546		other
PBANKA_0306400	2C-methyl-D-erythritol 2,4-cyclodiphosphate synthase, putative	-0.32313	0.189323		other
PBANKA_0306500	conserved protein, unknown function	-0.420698	0.00521442		other
PBANKA_0306600	conserved Plasmodium protein, unknown function	0.248195	0.277329		female
PBANKA_0306700	transporter, putative	0.931742	0.000125439		other
PBANKA_0306800	ATP-dependent RNA helicase UAP56, putative	0.688436	0.000865528		other
PBANKA_0306900	Sec61-gamma subunit of protein translocation complex, putative	-0.388625	0.0187815		female
PBANKA_0307000	60S ribosomal protein L37ae, putative	-1.36281	7.81943e-12		other
PBANKA_0307100	conserved Plasmodium protein, unknown function	0.369746	0.000408605		male
PBANKA_0307200	monocarboxylate transporter, putative	-1.43687	2.70183e-40		other
PBANKA_0307300	50S ribosomal protein L33, putative	-0.73655	0.0250278		male
PBANKA_0307400	conserved Plasmodium protein, unknown function	0.133755	0.622779		other
PBANKA_0307500	protein CERLI1, putative	0.478736	0.0129222		other
PBANKA_0307600	syntaxin, putative	-0.374801	0.156001		female
PBANKA_0307800	conserved Plasmodium protein, unknown function	0.190377	0.276217		other
PBANKA_0308000	ras-related protein Rab-5A, putative	-0.261266	0.100165		other
PBANKA_0308100	ubiquinol-cytochrome-c reductase complex assembly factor 1, putative	0.138565	0.378072		other
PBANKA_0308200	apicoplast beta-ketoacyl-acyl carrier protein synthase III precursor, putative	-0.0958062	0.771333		other
PBANKA_0308300	GAF domain-related protein, putative	0.176108	0.125902		other
PBANKA_0308500	tyrosine kinase-like protein, putative	0.259524	0.0849142		other
PBANKA_0308600	asparagine--tRNA ligase, putative	0.839457	1.02575e-08		other
PBANKA_0308800	GDP-fructose:GMP antiporter, putative	-0.3381	0.069076		other
PBANKA_0308900	conserved Plasmodium protein, unknown function	0.816009	0.000593428		other
PBANKA_0309000	ribosomal protein L12, mitochondrial, putative	-0.0548901	0.861897		other
PBANKA_0309100	eukaryotic peptide chain release factor subunit 1, putative	-0.18491	0.531182		other
PBANKA_0309400	conserved Plasmodium protein, unknown function	0.485582	0.00071545		other
PBANKA_0309500	secreted protein with altered thrombospondin repeat domain	0.0537586	0.772157		other
PBANKA_0309800	arginyl-tRNA--protein transferase, putative	-0.238988	0.314818		other
PBANKA_0309900	conserved protein, unknown function	-0.402784	0.159083		other
PBANKA_0310000	protein SIS1, putative	-0.364275	0.164882		other
PBANKA_0310100	mitochondrial respiratory chain complex II subunit, putative	-0.232978	0.165857		other
PBANKA_0310200	conserved protein, unknown function	0.880502	4.29116e-08		other
PBANKA_0310300	protein kinase 7	-0.01283	0.925719		female
PBANKA_0310400	tetratricopeptide repeat protein, putative	-0.489601	0.00072545		other
PBANKA_0310500	conserved Plasmodium protein, unknown function	0.125568	0.381292		male
PBANKA_0310600	conserved protein, unknown function	0.961185	2.54142e-06		other
PBANKA_0310700	conserved protein, unknown function	-0.00185812	0.994819		female
PBANKA_0310800	RTR1 domain-containing protein, putative	0.552675	0.00143239		other
PBANKA_0310900	T-complex protein 1 subunit theta, putative	0.0961285	0.641125		other
PBANKA_0311000	protein transport protein SEC31, putative	0.860802	9.36802e-05		other
PBANKA_0311100	ribosomal protein L13, mitochondrial, putative	-1.17141	6.0781e-08		other
PBANKA_0311200	conserved protein, unknown function	0.600615	0.00989277		other
PBANKA_0311400	serine/threonine protein kinase STK2	0.161591	0.431635		female
PBANKA_0311500	conserved Plasmodium protein, unknown function	-0.146913	0.267446		female
PBANKA_0311600	conserved Plasmodium protein, unknown function	0.515014	8.90002e-05		other
PBANKA_0311700	rhoptry neck protein 6, putative	1.86952	1.96908e-29		other
PBANKA_0311800	acyl-CoA synthetase, putative	1.54076	1.62081e-12		other
PBANKA_0311900	RING zinc finger protein, putative	-1.6587	1.67065e-29		other
PBANKA_0312000	conserved Plasmodium protein, unknown function	-1.00137	1.67397e-10		female
PBANKA_0312100	conserved Plasmodium protein, unknown function	0.129117	0.352757		other
PBANKA_0312200	conserved Plasmodium protein, unknown function	0.0949291	0.57419		other
PBANKA_0312300	conserved Plasmodium protein, unknown function	-0.677301	0.00565402		other
PBANKA_0312400	DNA-directed RNA polymerase II subunit RPB2, putative	0.074928	0.846925		other
PBANKA_0312500	origin recognition complex subunit 5, putative	-0.541773	0.000496692	●	male
PBANKA_0312600	palmitoyltransferase DHHC11, putative	-1.49872	4.86468e-08		other
PBANKA_0312700	gSNF2	4.5503	1.72562e-37		female
PBANKA_0313100	vacuolar protein sorting-associated protein 45, putative	0.57958	0.000219514		other
PBANKA_0313300	sugar transporter, putative	-0.15452	0.612158		other
PBANKA_0313400	autophagy-related protein 11, putative	1.70408	5.04134e-11		other
PBANKA_0313600	conserved Plasmodium protein, unknown function	0.042096	0.860287		male
PBANKA_0313700	conserved Plasmodium membrane protein, unknown function	-1.16375	4.3638e-06	●	other
PBANKA_0313800	ATP synthase subunit alpha, mitochondrial, putative	-0.603362	0.0151697		other
PBANKA_0314000	AP-2 complex subunit sigma, putative	-0.9148	0.000300148		other
PBANKA_0314100	conserved protein, unknown function	-0.844087	0.00465032		other
PBANKA_0314200	calcium-dependent protein kinase 1	-0.317715	0.162833		male
PBANKA_0314400	E2F-associated phosphoprotein, putative	-0.0236099	0.898704		other
PBANKA_0314500	40S ribosomal protein S26, putative	-1.79518	3.28762e-14		other
PBANKA_0314600	thioesterase/thiol ester dehydrase-isomerase, putative	0.136765	0.605141	●	other
PBANKA_0314700	replication factor C subunit 2, putative	-0.0644166	0.779812	●	other
PBANKA_0314800	conserved protein, unknown function	-2.56268	5.60798e-28		female
PBANKA_0314900	SUZ domain-containing protein, putative	0.0449162	0.847694		other
PBANKA_0315000	rRNA methyltransferase, putative	0.782785	2.51972e-05		other
PBANKA_0315100	ATP-dependent RNA helicase DDX47, putative	0.34763	0.0769605		other
PBANKA_0315200	small nuclear ribonucleoprotein Sm D2, putative	-0.590597	0.000646911		other
PBANKA_0315300	patatin-like phospholipase, putative	0.226151	0.235579		other
PBANKA_0315400	pre-mRNA-processing protein 45, putative	0.275317	0.422341		other
PBANKA_0315600	40S ribosomal protein S30, putative	-1.19253	5.64129e-10		other
PBANKA_0315700	conserved Plasmodium protein, unknown function	-0.671856	0.0890287	●	other
PBANKA_0315800	ribosome associated membrane protein RAMP4, putative	-3.35084	2.56849e-27	●	female
PBANKA_0315900	pseudouridine synthase, putative	-0.300721	0.107247		other
PBANKA_0316000	replication factor C subunit 1, putative	0.134955	0.429204	●	male
PBANKA_0316100	Plasmodium exported protein, unknown function	-0.0932534	0.74741		other
PBANKA_0316200	Plasmodium exported protein, unknown function	0.738909	0.021543		other
PBANKA_0400900	conserved protein, unknown function	-0.636735	0.000244163		other
PBANKA_0401000	pre-mRNA-splicing factor PRP46, putative	0.208505	0.173048		other
PBANKA_0401100	serine/threonine protein kinase, putative	0.276696	0.0154155		other
PBANKA_0401200	ABC transporter B family member 4, putative	-0.3419	0.0143588		other
PBANKA_0401300	CDGSH iron-sulfur domain-containing protein, putative	-0.948212	6.65465e-05		other
PBANKA_0401400	RNA-binding protein, putative	0.278015	0.145255		other
PBANKA_0401500	exportin-1, putative	0.521165	0.00334261		other
PBANKA_0401600	N-ethylmaleimide-sensitive fusion protein, putative	0.269611	0.327779		other
PBANKA_0401700	CLP1 P-loop domain-containing protein, putative	0.305943	0.115891		other
PBANKA_0401800	lipin, putative	0.751564	4.92171e-14		other
PBANKA_0401900	DNA-directed RNA polymerases I, II, and III subunit RPABC2, putative	-0.229269	0.239435		other
PBANKA_0402000	palmitoyltransferase DHHC1, putative	-0.0944895	0.631358		other
PBANKA_0402100	spindle pole body protein, putative	0.240697	0.157955		male
PBANKA_0402300	lipoamide acyltransferase component of branched-chain alpha-keto acid dehydrogenase complex, putative	0.124004	0.551994		other
PBANKA_0402400	IBR domain protein, putative	-0.757287	0.00268846		other
PBANKA_0402500	phosphatidylethanolamine-binding protein, putative	-0.457983	0.111486		female
PBANKA_0402600	inner membrane complex protein 1a	-0.433108	0.0073363		other
PBANKA_0402700	inner membrane complex protein 1e	-0.31832	0.0441646	●	female
PBANKA_0402800	EH domain-containing protein, putative	0.924956	4.73926e-12		other
PBANKA_0402900	conserved Plasmodium protein, unknown function	-0.342904	0.00876636		other
PBANKA_0403000	60S ribosomal protein L44, putative	-0.274168	0.368028		other
PBANKA_0403100	1-cys-glutaredoxin-like protein-1, putative	-0.818456	0.000344639		other
PBANKA_0403200	circumsporozoite (CS) protein	-0.144813	0.78896		other
PBANKA_0403400	conserved protein, unknown function	0.00780288	0.987932		other
PBANKA_0403600	conserved Plasmodium protein, unknown function	0.0308171	0.853408		male
PBANKA_0403700	GRIP domain-containing protein, putative	-0.119808	0.43507	●	other
PBANKA_0403800	transporter, putative	0.267569	0.21361		other
PBANKA_0403900	conserved protein, unknown function	-2.52448	5.10657e-17		other
PBANKA_0404000	conserved Plasmodium protein, unknown function	0.373052	0.0145746		other
PBANKA_0404100	DNA-(apurinic or apyrimidinic site) endonuclease, putative	-0.00382975	0.989967		other
PBANKA_0404200	ubiquitin-conjugating enzyme E2, putative	-0.464476	0.00730494		other
PBANKA_0404300	P-loop containing nucleoside triphosphate hydrolase, putative	0.546314	9.10469e-06		male
PBANKA_0404400	cytochrome b-c1 complex subunit 8, putative	-0.741809	0.00770857		other
PBANKA_0404500	conserved Plasmodium protein, unknown function	0.409437	0.139044		other
PBANKA_0404600	activator of Hsp90 ATPase, putative	-0.708568	1.06407e-08		other
PBANKA_0404700	glutaredoxin 1, putative	-0.934468	9.68689e-08		other
PBANKA_0404800	FAD-dependent glycerol-3-phosphate dehydrogenase, putative	0.353597	0.176033		other
PBANKA_0404900	cytochrome c oxidase subunit 6c, putative	-0.730263	0.00255338	●	other
PBANKA_0405000	ATP synthase-associated protein, putative	-2.01125	6.35551e-30	●	other
PBANKA_0405100	ER membrane protein complex subunit 5, putative	-1.5693	5.83753e-15		other
PBANKA_0405200	T-complex protein 1 subunit beta, putative	0.492251	0.0421553		other
PBANKA_0405300	40S ribosomal protein S23, putative	-1.71219	1.77193e-21		other
PBANKA_0405400	40S ribosomal protein S12, putative	-2.11488	1.7039e-07		other
PBANKA_0405500	60S ribosomal protein L7, putative	0.420407	0.0245629		other
PBANKA_0405600	microtubule-associated protein RP/EB family, putative	0.294408	0.109303	●	male
PBANKA_0405700	ATP-dependent Clp protease proteolytic subunit, putative	-0.791828	0.000205147		female
PBANKA_0405800	spindle and kinetochore-associated protein 2, putative	0.276896	0.0796971	●	other
PBANKA_0405900	conserved Plasmodium protein, unknown function	-0.745042	0.000242521	●	other
PBANKA_0406000	conserved Plasmodium protein, unknown function	-0.0447949	0.837164	●	other
PBANKA_0406100	PDZ domain-containing protein, putative	0.815033	4.50091e-05		other
PBANKA_0406200	conserved Plasmodium protein, unknown function	0.725754	0.00056281		male
PBANKA_0406300	DNA polymerase delta small subunit, putative	0.60971	4.494e-05		male
PBANKA_0406400	zinc finger protein, putative	0.869039	5.03931e-09		other
PBANKA_0406500	T-complex protein 1 subunit eta, putative	0.328134	0.235087		other
PBANKA_0406600	conserved Plasmodium protein, unknown function	1.41441	1.06643e-10		other
PBANKA_0406700	activator of Hsp90 ATPase, putative	-0.7084	0.000652628		other
PBANKA_0406800	pre-mRNA-processing factor 19, putative	0.741506	3.8856e-06		other
PBANKA_0406900	conserved protein, unknown function	-1.40795	7.26403e-08		female
PBANKA_0407000	conserved protein, unknown function	-0.289976	0.0405115		other
PBANKA_0407100	splicing factor 3B subunit 1, putative	0.412365	0.0559789		other
PBANKA_0407200	dual specificity protein phosphatase	-0.143597	0.499504		female
PBANKA_0407300	OMD protein	-0.620226	0.017947		female
PBANKA_0407400	serine/threonine protein kinase ARK2, putative	0.228354	0.0330112	●	male
PBANKA_0407500	N2227-like protein, putative	0.895904	0.000212454		male
PBANKA_0407600	asparagine synthetase [glutamine-hydrolyzing]	0.217718	0.358106		other
PBANKA_0407700	60S acidic ribosomal protein P2, putative	-1.77837	3.53904e-23		other
PBANKA_0407800	SECIS-binding protein 2, putative	0.367831	0.0109825		other
PBANKA_0407900	YTH domain-containing protein 2, putative	-1.15388	1.5358e-17		other
PBANKA_0408100	50S ribosomal protein L9, apicoplast, putative	-1.22712	2.42546e-05		other
PBANKA_0408200	calcium-dependent protein kinase 3	-0.179181	0.512012		female
PBANKA_0408300	phd finger protein, putative	0.817108	1.02668e-05		other
PBANKA_0408400	phosphoglycerate mutase, putative	0.0708316	0.776353		other
PBANKA_0408600	eukaryotic translation initiation factor 3 subunit K, putative	-0.568894	0.000189269		other
PBANKA_0408700	trafficking protein particle complex subunit 4, putative	0.393335	0.132981		other
PBANKA_0408800	conserved Plasmodium protein, unknown function	0.416326	0.0164093		other
PBANKA_0408900	conserved Plasmodium protein, unknown function	0.128453	0.41129		other
PBANKA_0409000	conserved Plasmodium protein, unknown function	0.930798	6.14698e-06		other
PBANKA_0409100	pre-mRNA splicing factor, putative	0.307643	0.12866		other
PBANKA_0409200	valine--tRNA ligase, putative	0.459319	0.00445978		other
PBANKA_0409300	phosphatidylinositol 3- and 4-kinase, putative	-0.274431	0.144937		other
PBANKA_0409400	kinase-related protein PKRP	0.883228	0.0789554		other
PBANKA_0409500	conserved protein, unknown function	-0.498267	0.144934		other
PBANKA_0409600	dolichyl-diphosphooligosaccharide--protein glycosyltransferase subunit OST1, putative	0.0320089	0.8683		other
PBANKA_0409700	plasmepsin VI, putative	-1.93428	3.12876e-20		female
PBANKA_0409800	ATP synthase F0 subunit d-like protein, putative	0.377306	0.000299824		other
PBANKA_0409900	heptatricopeptide repeat-containing protein, putative	-2.47572	9.39558e-10		other
PBANKA_0410000	conserved protein, unknown function	-1.04378	5.45213e-07		other
PBANKA_0410100	E3 ubiquitin-protein ligase, putative	-0.712743	0.0119269		other
PBANKA_0410300	26S proteasome regulatory subunit RPN12, putative	0.405026	0.0101417		other
PBANKA_0410400	glycogen synthase kinase 3, putative	-0.83248	1.56071e-05		other
PBANKA_0410500	major facilitator superfamily-related transporter, putative	-0.0650587	0.75017		other
PBANKA_0410600	60S ribosomal protein L26, putative	0.585565	0.0433522		other
PBANKA_0410650	conserved Plasmodium protein, unknown function	1.12882	1.61098e-07		other
PBANKA_0410700	conserved Plasmodium protein, unknown function	0.733924	0.000292829		other
PBANKA_0410800	ubiquitin-protein ligase, putative	0.65653	0.000384973		other
PBANKA_0410900	conserved protein, unknown function	-0.592433	0.0241072		other
PBANKA_0411300	conserved Plasmodium protein, unknown function	-1.55541	1.69464e-20		male
PBANKA_0411400	conserved Plasmodium protein, unknown function	-0.784731	0.000128755		male
PBANKA_0411500	conserved Plasmodium protein, unknown function	0.537565	4.65572e-05		other
PBANKA_0411600	conserved Plasmodium protein, unknown function	-0.124628	0.59876		other
PBANKA_0411700	HSP20-like chaperone, putative	-0.236365	0.307223		other
PBANKA_0411800	vesicle transport v-SNARE protein, putative	-0.248467	0.361678		other
PBANKA_0411950	conserved Plasmodium protein, unknown function	0.145291	0.307223		male
PBANKA_0412100	serine/threonine protein phosphatase 6	-0.949067	0.000106543		male
PBANKA_0412200	conserved Plasmodium protein, unknown function	0.451395	0.00567307		other
PBANKA_0412300	conserved protein, unknown function	0.153252	0.457574		other
PBANKA_0412500	conserved Plasmodium protein, unknown function	0.301255	0.0501663		other
PBANKA_0412700	zinc finger protein, putative	-1.24618	0.0139313		other
PBANKA_0412800	eukaryotic translation initiation factor 4E, putative	-0.0943279	0.698176		other
PBANKA_0412900	circumsporozoite- and TRAP-related protein	-0.454533	0.0902423		female
PBANKA_0413000	conserved Plasmodium protein, unknown function	-0.0153562	0.933113		male
PBANKA_0413200	conserved Plasmodium protein, unknown function	0.799988	0.0253386		other
PBANKA_0413300	ribosomal protein L47, mitochondrial, putative	-0.63923	0.00118724		other
PBANKA_0413400	zinc finger protein, putative	-0.408135	0.271789		male
PBANKA_0413500	conserved Plasmodium protein, unknown function	-0.662084	0.000995517	●	female
PBANKA_0413600	zinc finger protein, putative	0.337351	0.0536922		other
PBANKA_0413700	conserved Plasmodium protein, unknown function	-0.482765	0.0657499		male
PBANKA_0413800	microneme associated antigen, putative	-0.175403	0.543841		other
PBANKA_0413900	ribosomal protein L27, mitochondrial, putative	0.243479	0.315715		other
PBANKA_0414000	conserved Plasmodium protein, unknown function	0.308899	0.0519025		other
PBANKA_0414100	inorganic pyrophosphatase, putative	0.252801	0.0273244		other
PBANKA_0414200	CS domain-containing protein, putative	0.835517	3.05563e-05		other
PBANKA_0414300	kinetochore protein NUF2, putative	0.269027	0.209306		male
PBANKA_0414400	formate-nitrite transporter, putative	-0.516803	0.0233368		other
PBANKA_0414500	protein YOP1	0.103227	0.684804		other
PBANKA_0414600	40S ribosomal protein S15A, putative	0.417683	0.00979937		other
PBANKA_0414700	zinc finger protein, putative	1.17497	4.51875e-13		other
PBANKA_0414800	arginase	-0.85881	8.88558e-05		other
PBANKA_0414900	dynein intermediate light chain, putative	-0.00232167	0.993657		female
PBANKA_0415000	Maf-like protein, putative	0.536096	0.0945222	●	male
PBANKA_0415100	conserved Plasmodium protein, unknown function	-1.07795	1.2081e-05	●	other
PBANKA_0415200	vacuolar protein sorting-associated protein 46, putative	-0.606608	0.00466253		other
PBANKA_0415300	exoribonuclease II, putative	0.171056	0.417577		other
PBANKA_0415500	coatomer subunit beta, putative	0.63333	1.17127e-05		other
PBANKA_0415600	conserved Plasmodium protein, unknown function	-0.166942	0.381263		other
PBANKA_0415700	autophagy-related protein 3, putative	-1.34242	7.32817e-09		other
PBANKA_0415800	WD repeat-containing protein 66, putative	-1.53317	1.08785e-14		male
PBANKA_0415900	conserved protein, unknown function	0.143107	0.497961		male
PBANKA_0416000	high molecular weight rhoptry protein 3, putative	1.84325	6.31031e-09		other
PBANKA_0416100	dynein heavy chain, putative	-0.238372	0.584043	●	male
PBANKA_0416200	mitochondrial carrier protein, putative	0.140031	0.607457		other
PBANKA_0416300	nucleoporin NUP221	0.0298708	0.928603		other
PBANKA_0416400	ATP synthase-associated protein, putative	-0.218611	0.219819		other
PBANKA_0416500	copper-transporting ATPase	0.491927	0.00210965		other
PBANKA_0416600	replication protein A1, small fragment	0.0357915	0.862807	●	male
PBANKA_0416700	bacterial histone-like protein, putative	0.972117	0.000111483		other
PBANKA_0416800	ubiquitin specific protease, putative	0.48539	0.0189425		other
PBANKA_0416900	prefoldin subunit 4, putative	-1.43111	0.000884067		other
PBANKA_0417000	signal peptidase complex subunit 3, putative	-0.0144641	0.931731		other
PBANKA_0417200	PH domain-containing protein	-0.412772	0.020906		female
PBANKA_0417300	AP-4 complex subunit epsilon, putative	0.329125	0.00762417		other
PBANKA_0417400	GTPase-activating protein, putative	0.0834478	0.498499		other
PBANKA_0417500	60S ribosomal protein L32, putative	0.0555994	0.856392		other
PBANKA_0417600	LCCL domain-containing protein	0.643137	9.73962e-06		female
PBANKA_0417700	alpha tubulin 1	-0.252512	0.523286		other
PBANKA_0417800	conserved protein, unknown function	0.670885	0.00888574		other
PBANKA_0417900	nucleoporin NUP138	0.830965	5.70319e-10		other
PBANKA_0418000	ATP-dependent RNA helicase DDX60, putative	0.840275	1.50552e-08		other
PBANKA_0418100	conserved protein, unknown function	0.957235	6.77684e-14		other
PBANKA_0418200	ras-related protein RAB7, putative	-0.302232	0.161198		other
PBANKA_0418300	protein RER1, putative	-0.460749	0.00103602	●	other
PBANKA_0418400	conserved protein, unknown function	1.03468	1.89387e-06		other
PBANKA_0418500	Plasmodium exported protein, unknown function	1.4667	6.39944e-10		other
PBANKA_0501100	early transcribed membrane protein	0.552323	0.000561191		other
PBANKA_0501200	early transcribed membrane protein	0.0879969	0.876279		other
PBANKA_0501300	DNA polymerase delta catalytic subunit, putative	0.0953635	0.643927		male
PBANKA_0501400	rhoptry neck protein 12	3.35189	6.59505e-40		other
PBANKA_0501500	enoyl-CoA hydratase-related protein, putative	0.639493	2.87756e-05		other
PBANKA_0501600	golgi re-assembly stacking protein, putative	1.13877	1.48871e-07		other
PBANKA_0501700	phosphomannomutase, putative	-0.355454	0.0125288		female
PBANKA_0501800	myosin essential light chain ELC, putative	0.71516	0.00098479		other
PBANKA_0501900	conserved Plasmodium protein, unknown function	0.763276	0.000593644		other
PBANKA_0502000	conserved Plasmodium protein, unknown function	-0.670261	0.000280574		female
PBANKA_0502100	conserved Plasmodium protein, unknown function	0.186708	0.251247		other
PBANKA_0502200	26S proteasome regulatory subunit p55, putative	0.589993	7.22762e-05		other
PBANKA_0502300	tRNA pseudouridine synthase, putative	0.949179	2.79657e-06		other
PBANKA_0502400	conserved Plasmodium protein, unknown function	-1.61628	1.42531e-10	●	male
PBANKA_0502500	serine/threonine protein phosphatase 8	-0.569573	0.00014853		female
PBANKA_0502600	peptidase, putative	1.03122	9.61824e-10		other
PBANKA_0502650	conserved Plasmodium protein, unknown function	-0.603868	0.00896998		female
PBANKA_0502700	pre-mRNA-splicing factor RDS3, putative	-0.573767	0.136015		other
PBANKA_0502800	tRNA wybutosine-synthesizing protein, putative	0.250495	0.308106		other
PBANKA_0502900	conserved Plasmodium protein, unknown function	-0.24909	0.263309	●	other
PBANKA_0503000	conserved protein, unknown function	0.481751	0.0044307		other
PBANKA_0503100	conserved Plasmodium protein, unknown function	-0.451369	0.0173502		other
PBANKA_0503200	eukaryotic translation initiation factor subunit eIF2A, putative	0.349232	0.00573505		other
PBANKA_0503300	conserved Plasmodium protein, unknown function	0.344639	0.0628774		female
PBANKA_0503400	conserved Plasmodium protein, unknown function	-0.485619	0.0460095		other
PBANKA_0503500	zinc finger protein, putative	0.269954	0.0869658		female
PBANKA_0503600	60S ribosomal protein L30e, putative	-0.199442	0.469963		other
PBANKA_0503700	TMEM94 domain-containing protein, putative	0.370203	0.00400173		other
PBANKA_0503800	conserved Plasmodium protein, unknown function	-0.391942	0.0128651		female
PBANKA_0503900	conserved Plasmodium protein, unknown function	0.942796	0.00157221		other
PBANKA_0504000	tRNA methyltransferase, putative	-0.7627	0.000239306	●	other
PBANKA_0504100	autophagy-related protein 8	-1.02438	1.44991e-09		other
PBANKA_0504200	RNA-binding protein 34, putative	0.405332	0.154089		other
PBANKA_0504300	flagellar outer arm dynein-associated protein, putative	-2.29978	2.17153e-35	●	male
PBANKA_0504400	conserved Plasmodium protein, unknown function	0.449079	0.00525376		female
PBANKA_0504500	cytoplasmic dynein intermediate chain, putative	0.916416	3.8452e-09		other
PBANKA_0504700	ribosomal silencing factor RsfS, putative	1.36182	1.14922e-07		other
PBANKA_0504800	conserved Plasmodium protein, unknown function	-0.671621	0.000864086		male
PBANKA_0504900	N-acetyltransferase, GNAT family, putative	0.910471	3.47542e-14		other
PBANKA_0505100	ADP-ribosylation factor 1, putative	0.0630115	0.904662		other
PBANKA_0505200	conserved protein, unknown function	-1.78368	6.3814e-10		other
PBANKA_0505400	conserved Plasmodium protein, unknown function	0.0473829	0.818084		male
PBANKA_0505500	apicoplast integral membrane protein, putative	-1.36082	2.35897e-30		male
PBANKA_0505600	endomembrane protein 70, putative	0.250155	0.203366		other
PBANKA_0505700	ATP-dependent RNA helicase ROK1, putative	0.121129	0.454463		other
PBANKA_0505800	deoxyribose-phosphate aldolase, putative	-0.295544	0.197825		other
PBANKA_0505900	VPS13 domain-containing protein, putative	0.343096	0.0165226		other
PBANKA_0506000	schizont egress antigen-1	0.7985	9.80151e-08		other
PBANKA_0506100	PHAX domain-containing protein, putative	1.23981	1.83607e-10		other
PBANKA_0506200	RNA-binding protein UIS12, putative	1.47525	1.8854e-30		other
PBANKA_0506300	methyltransferase, putative	-0.57417	0.00607315		other
PBANKA_0506500	ZIP domain-containing protein	-0.0444712	0.853042		other
PBANKA_0506600	serine/arginine-rich splicing factor 4, putative	0.123846	0.656852		other
PBANKA_0506700	citrate synthase, mitochondrial, putative	-0.926977	2.58564e-15		other
PBANKA_0506800	kelch protein K10, putative	0.403956	0.000672397		other
PBANKA_0506900	phospholipid scramblase, putative	0.325294	0.060494	●	other
PBANKA_0507000	4-hydroxy-3-methylbut-2-en-1-yl diphosphate synthase (ferredoxin), putative	0.686517	2.81714e-06		other
PBANKA_0507100	cytochrome c oxidase subunit ApiCOX13, putative	-2.63577	6.44015e-31		other
PBANKA_0507200	conserved Plasmodium protein, unknown function	-1.28751	1.32156e-12		other
PBANKA_0507300	dynein heavy chain, putative	-0.442021	0.148757		male
PBANKA_0507400	orotidine 5'-phosphate decarboxylase, putative	0.21821	0.438481		other
PBANKA_0507500	conserved protein, unknown function	-1.46729	5.69198e-07		other
PBANKA_0507600	HORMA domain protein, putative	0.0211864	0.916536		other
PBANKA_0507700	conserved Plasmodium protein, unknown function	-1.93153	1.29342e-16		male
PBANKA_0507800	conserved protein, unknown function	-1.39424	5.59156e-08		male
PBANKA_0507900	conserved Plasmodium protein, unknown function	-1.60935	5.02577e-06		male
PBANKA_0508100	chromodomain-helicase-DNA-binding protein 1, putative	0.886806	4.84996e-05		other
PBANKA_0508300	conserved Plasmodium protein, unknown function	0.280109	0.296022		female
PBANKA_0508400	RNA-binding protein, putative	-0.443653	0.00150563		other
PBANKA_0508500	ATP synthase-associated protein, putative	-0.143677	0.760823		other
PBANKA_0508600	conserved Plasmodium protein, unknown function	-1.54224	1.38921e-31	●	male
PBANKA_0508700	conserved Plasmodium protein, unknown function	-1.78657	2.95384e-25	●	other
PBANKA_0508800	RAP protein, putative	-1.0911	8.46617e-11		other
PBANKA_0508900	conserved protein, unknown function	0.821339	0.000883379		other
PBANKA_0509000	exported protein 3, putative	0.593744	2.53651e-09		other
PBANKA_0509100	conserved Plasmodium protein, unknown function	0.197065	0.267813		other
PBANKA_0509200	Eps15-like protein, putative	0.21527	0.126827		other
PBANKA_0509300	glutamine--fructose-6-phosphate aminotransferase [isomerizing], putative	-0.0891657	0.758632		other
PBANKA_0509500	conserved protein, unknown function	-0.0598394	0.721567		other
PBANKA_0509700	conserved Plasmodium protein, unknown function	0.126165	0.472618		male
PBANKA_0509800	cytochrome c oxidase copper chaperone, putative	0.326863	0.526151		male
PBANKA_0509900	conserved protein, unknown function	-0.3983	0.00851713		other
PBANKA_0510000	respiratory chain complex 4 associated protein 2, putative	-1.68088	1.3869e-10		other
PBANKA_0510100	conserved protein, unknown function	-0.216999	0.0820379		other
PBANKA_0510200	conserved Plasmodium protein, unknown function	-0.434962	0.36241		other
PBANKA_0510300	conserved Plasmodium protein, unknown function	-1.31293	0.00119438		female
PBANKA_0510400	conserved protein, unknown function	-0.704844	0.000349637		female
PBANKA_0510500	conserved Plasmodium protein, unknown function	-0.21805	0.153779		other
PBANKA_0510600	cell division cycle protein 20 homolog	-0.159571	0.269622	●	male
PBANKA_0510700	conserved Plasmodium protein, unknown function	0.387656	0.282139		other
PBANKA_0510800	conserved Plasmodium protein, unknown function	0.94409	9.29601e-13		other
PBANKA_0510900	40S ribosomal protein S2, putative	-0.959054	0.000723181		other
PBANKA_0511200	U3 small nucleolar ribonucleoprotein protein MPP10, putative	-0.0239776	0.933113		other
PBANKA_0511300	ribosomal protein S22, mitochondrial, putative	-0.303027	0.0414942		other
PBANKA_0511400	peroxiredoxin, putative	0.702165	1.55393e-06		other
PBANKA_0511500	DNA-directed RNA polymerase II subunit RPB7, putative	0.0701033	0.779812		other
PBANKA_0511600	conserved Plasmodium protein, unknown function	-1.13562	7.41729e-05		other
PBANKA_0511700	meiotic recombination protein SPO11-2, putative	-0.770971	0.00580784		female
PBANKA_0511800	centrin-3, putative	-0.221333	0.297656		other
PBANKA_0511900	60S ribosomal protein L3, putative	-0.124427	0.58604		other
PBANKA_0512000	palmitoyltransferase DHHC10	-1.36513	2.16057e-16		female
PBANKA_0512100	methyltransferase, putative	0.273965	0.233919		other
PBANKA_0512200	protoporphyrinogen oxidase, putative	-1.77582	2.10117e-28		female
PBANKA_0512300	RING zinc finger protein, putative	-1.16783	9.88301e-18		other
PBANKA_0512400	rRNA-processing protein EBP2, putative	-0.0534717	0.876517		other
PBANKA_0512500	ribosome biogenesis protein RPF2, putative	0.32172	0.113742		female
PBANKA_0512600	partial CSTF domain-containing protein, putative	-0.221549	0.184352		other
PBANKA_0512700	conserved Plasmodium protein, unknown function	-0.887082	3.16529e-05		other
PBANKA_0512800	merozoite TRAP-like protein	-0.470425	0.162733	●	male
PBANKA_0512900	conserved protein, unknown function	-2.44806	7.35947e-24		other
PBANKA_0513000	inner membrane complex protein 1m, putative	-0.425151	0.03252		female
PBANKA_0513400	LEM3/CDC50 family protein, putative	0.319723	0.171158		other
PBANKA_0513500	conserved Plasmodium protein, unknown function	-2.06252	9.16436e-05		male
PBANKA_0513600	adenosine deaminase, putative	0.436267	0.00358162		other
PBANKA_0513800	heptatricopeptide repeat and RAP domain-containing protein, putative	0.197021	0.536696		other
PBANKA_0513900	ORC3 domain-containing protein, putative	0.19901	0.169093	●	other
PBANKA_0514000	transcription elongation factor SPT4, putative	-1.57841	1.47854e-27		other
PBANKA_0514100	pre-mRNA-splicing factor ATP-dependent RNA helicase PRP22, putative	0.587735	0.00147839		other
PBANKA_0514200	claudin-like apicomplexan microneme protein, putative	-0.641083	3.55215e-09		other
PBANKA_0514300	conserved Plasmodium protein, unknown function	-0.121018	0.556969		other
PBANKA_0514400	conserved protein, unknown function	-0.704772	0.000336484		other
PBANKA_0514500	26S proteasome regulatory subunit RPN9, putative	0.41542	0.238669		other
PBANKA_0514600	tRNA N6-adenosine threonylcarbamoyltransferase, putative	0.648328	0.0066371		other
PBANKA_0514800	calmodulin, putative	-0.517681	0.00246167		female
PBANKA_0514900	ookinete surface protein P28	-1.11585	3.65883e-07	●	female
PBANKA_0515000	ookinete surface protein P25	-1.52762	1.03687e-11	●	female
PBANKA_0515100	conserved Plasmodium protein, unknown function	-1.85382	1.89981e-05		other
PBANKA_0515200	MORN repeat-containing protein 1, putative	0.38539	0.227566		other
PBANKA_0515300	SAE2 domain-containing protein, putative	-0.34219	0.0160397		female
PBANKA_0515350	OTU-like cysteine protease, putative	-0.253546	0.124753		female
PBANKA_0515400	protein GEXP15	-0.587419	2.02315e-05		other
PBANKA_0515500	protein phosphatase inhibitor 3, putative	0.340863	0.054842		other
PBANKA_0515700	conserved Plasmodium protein, unknown function	-0.0116364	0.968991		other
PBANKA_0515800	ribosome maturation factor RimM, putative	0.0876777	0.757568		other
PBANKA_0515900	mRNA-decapping enzyme subunit 1, putative	0.185717	0.113186		other
PBANKA_0516000	conserved Plasmodium protein, unknown function	-0.990224	0.000150934		female
PBANKA_0516100	conserved protein, unknown function	-0.412265	0.00655076		other
PBANKA_0516200	phosphatidylinositol N-acetylglucosaminyltransferase subunit A, putative	0.0962413	0.689238		other
PBANKA_0516300	DER1-like protein, putative	-0.907785	0.00102146		other
PBANKA_0516400	conserved protein, unknown function	-1.07747	2.73735e-06		other
PBANKA_0516500	conserved Plasmodium protein, unknown function	0.0938691	0.57419		other
PBANKA_0516600	leucine-rich repeat protein, putative	0.131793	0.408175		male
PBANKA_0516800	heptatricopeptide repeat-containing protein HPR1	0.184967	0.340803		other
PBANKA_0516900	S-adenosylmethionine decarboxylase/ornithine decarboxylase, putative	1.12978	6.22594e-13		other
PBANKA_0517000	early transcribed membrane protein	-1.0092	4.6789e-15	●	other
PBANKA_0517100	conserved protein, unknown function	-0.804972	8.32837e-05		other
PBANKA_0517200	haloacid dehalogenase-like hydrolase, putative	-0.0581496	0.715458		other
PBANKA_0517300	WD repeat-containing protein 70, putative	0.577946	6.19577e-05		other
PBANKA_0517400	pre-mRNA-splicing factor CEF1, putative	0.441337	0.0340662		other
PBANKA_0517500	bromodomain protein 1, putative	-0.990994	4.26568e-14		other
PBANKA_0517600	plasmepsin VII	-0.949469	0.00852175		female
PBANKA_0517700	ubiquitin-conjugating enzyme E2, putative	-1.02271	0.000985753		other
PBANKA_0517800	Sec1 family protein, putative	0.590332	8.85635e-05		other
PBANKA_0517900	conserved protein, unknown function	-0.272512	0.0914254	●	other
PBANKA_0518000	ribosomal protein L27, putative	-1.00793	1.7732e-05	●	other
PBANKA_0518200	flavoprotein subunit of succinate dehydrogenase, putative	-1.12342	5.55281e-05		other
PBANKA_0518300	armadillo repeat protein, putative	-0.167443	0.164457		other
PBANKA_0518400	translation initiation factor IF-3, putative	-0.683999	0.0182624		other
PBANKA_0518500	ADP-ribosylation factor, putative	-1.32491	7.66205e-13		female
PBANKA_0518600	conserved protein, unknown function	-0.83686	0.0071527		other
PBANKA_0518700	methionine--tRNA ligase, putative	0.587201	0.00191477		other
PBANKA_0518900	conserved Plasmodium membrane protein, unknown function	0.455283	0.14994		other
PBANKA_0519000	S-antigen, putative	1.39377	3.53206e-07	●	other
PBANKA_0519100	conserved Plasmodium protein, unknown function	2.06843	1.5125e-08		other
PBANKA_0519200	conserved Plasmodium protein, unknown function	0.994359	0.047088		other
PBANKA_0519300	conserved Plasmodium protein, unknown function	1.44292	0.000593644		other
PBANKA_0519400	conserved Plasmodium protein, unknown function	1.47171	0.00157221		other
PBANKA_0519500	conserved Plasmodium protein, unknown function	0.74918	0.0245274		other
PBANKA_0519600	conserved protein, unknown function	-0.729557	1.96901e-05		other
PBANKA_0519700	phosducin-like protein 2, putative	-0.508438	0.00910073		other
PBANKA_0519800	acetyl-CoA transporter, putative	-0.483513	0.0396529		other
PBANKA_0519900	conserved Plasmodium protein, unknown function	0.945994	2.0258e-06		other
PBANKA_0520000	pyruvate kinase 2, putative	0.723785	0.000324585		other
PBANKA_0520100	conserved Plasmodium protein, unknown function	0.233882	0.147892		female
PBANKA_0520200	ADP,ATP carrier protein 1, putative	-0.822386	6.66192e-08		other
PBANKA_0520400	dynamin-like protein, putative	0.16085	0.550837		other
PBANKA_0520500	TFIIH basal transcription factor complex helicase XPB subunit, putative	0.81008	6.75659e-06		other
PBANKA_0520600	enhancer of rudimentary homolog, putative	0.742458	0.0698343		other
PBANKA_0520700	conserved Plasmodium protein, unknown function	0.00339973	0.990738		male
PBANKA_0520800	conserved Plasmodium protein, unknown function	-0.34885	0.34293		other
PBANKA_0520900	antigen UB05, putative	0.316522	0.16767		other
PBANKA_0521000	GDP dissociation inhibitor, putative	1.24408	5.5373e-10		other
PBANKA_0521100	conserved Plasmodium protein, unknown function	-1.10632	2.0449e-07		male
PBANKA_0521200	conserved Plasmodium protein, unknown function	-0.655767	0.0291302	●	male
PBANKA_0521300	zinc finger protein, putative	1.33349	4.90876e-07		other
PBANKA_0521400	serine/threonine protein kinase RIO2, putative	0.224941	0.389516		other
PBANKA_0521500	conserved Plasmodium protein, unknown function	-0.160048	0.46159		other
PBANKA_0521600	holo-[acyl-carrier-protein] synthase, putative	-0.0518856	0.767799		other
PBANKA_0521700	AP2 domain transcription factor, putative	1.05851	1.47637e-05		other
PBANKA_0521900	conserved Plasmodium protein, unknown function	-0.332709	0.132395		male
PBANKA_0522000	conserved Plasmodium protein, unknown function	-1.12469	2.04453e-11		other
PBANKA_0522100	conserved Plasmodium protein, unknown function	-0.229328	0.473861		male
PBANKA_0522200	conserved Plasmodium protein, unknown function	-0.501391	0.160979		female
PBANKA_0522300	conserved Plasmodium protein, unknown function	-0.862807	0.0331608		female
PBANKA_0522400	steroid dehydrogenase, putative	-1.33079	2.36869e-22		female
PBANKA_0522500	transmembrane emp24 domain-containing protein, putative	0.170774	0.388812		other
PBANKA_0522600	erythrocyte membrane-associated antigen, putative	1.35018	3.92506e-05		other
PBANKA_0522700	alpha tubulin 2	-0.906543	0.000621859		male
PBANKA_0522800	40S ribosomal protein S19, putative	-0.0203745	0.936909		other
PBANKA_0522900	pre-mRNA-splicing helicase BRR2, putative	0.524145	0.000423636		other
PBANKA_0523000	conserved Plasmodium protein, unknown function	-1.1667	0.000263485		other
PBANKA_0523100	eukaryotic initiation factor 4A-III, putative	0.435287	0.0129857		other
PBANKA_0523300	methyltransferase, putative	-0.244609	0.269974		other
PBANKA_0523400	conserved Plasmodium protein, unknown function	-0.486457	0.0358123		other
PBANKA_0523500	AP-4 complex subunit sigma, putative	-1.39027	1.92296e-12		other
PBANKA_0523600	BSD-domain protein, putative	-0.947095	7.37374e-05		female
PBANKA_0523700	conserved Plasmodium protein, unknown function	2.05387	2.17959e-30		other
PBANKA_0523800	apical asparagine-rich protein AARP, putative	0.329249	0.201483		other
PBANKA_0523900	glideosome associated protein with multiple membrane spans 2, putative	-1.12642	2.00247e-10	●	female
PBANKA_0524000	conserved Plasmodium protein, unknown function	0.452226	0.00582951		other
PBANKA_0524100	conserved Plasmodium protein, unknown function	0.825635	0.000657195		other
PBANKA_0524200	early transcribed membrane protein	-0.656225	2.34246e-05		other
PBANKA_0524300	tryptophan-rich protein	-0.394217	0.295763	●	other
PBANKA_0524400	tryptophan-rich protein	0.717657	0.000207555		other
PBANKA_0524500	conserved rodent malaria protein, unknown function	2.48649	5.97304e-17		other
PBANKA_0600500	GPN-loop GTPase, putative	0.896218	2.84201e-09		other
PBANKA_0600600	NIMA related kinase 3, putative	-5.26088	3.40922e-65	●	male
PBANKA_0600700	conserved Plasmodium protein, unknown function	-3.2468	4.82496e-19		male
PBANKA_0600800	cytochrome c oxidase assembly protein COX19, putative	-0.314048	0.0539331		other
PBANKA_0600900	conserved protein, unknown function	-1.81698	2.11505e-25		male
PBANKA_0601000	ATP-dependent DNA/RNA helicase PSH2, putative	-0.38801	0.0424532		other
PBANKA_0601100	mitochondrial phosphate carrier protein, putative	-0.636497	0.00217903		other
PBANKA_0601200	dynein heavy chain, putative	0.166781	0.507759	●	male
PBANKA_0601300	peptidyl-prolyl cis-trans isomerase, putative	-1.23362	1.70535e-17	●	other
PBANKA_0601500	trimethylguanosine synthase, putative	-1.08256	1.84591e-15		other
PBANKA_0601600	nuclear export mediator factor NEMF, putative	0.434523	0.0256657		other
PBANKA_0601700	AATF domain-containing protein, putative	0.137902	0.715451		other
PBANKA_0601800	DNA/RNA-binding protein, putative	-1.70458	5.50268e-05		other
PBANKA_0601900	high mobility group protein B1, putative	0.0564675	0.764295		other
PBANKA_0602000	origin recognition complex subunit 1, putative	-0.582989	0.0025743		male
PBANKA_0602100	conserved Plasmodium protein, unknown function	-0.373773	0.0827866		other
PBANKA_0602200	signal recognition particle subunit SRP14, putative	-0.490965	0.0884679		other
PBANKA_0602300	TBCC domain-containing protein, putative	-0.319579	0.00799055		other
PBANKA_0602400	major facilitator superfamily domain-containing protein, putative	-0.0390072	0.779812		other
PBANKA_0602500	threonylcarbamoyl-AMP synthase, putative	-0.739379	0.00133622		other
PBANKA_0602600	cytochrome c1 heme lyase	-0.251649	0.349689		other
PBANKA_0602700	nucleosome assembly protein, putative	0.122843	0.668401		other
PBANKA_0602800	ubiquitin-conjugating enzyme E2, putative	-1.04784	0.000593644		other
PBANKA_0602900	conserved Plasmodium protein, unknown function	-0.13855	0.721348		male
PBANKA_0603000	conserved Plasmodium protein, unknown function	0.142249	0.499078		male
PBANKA_0603200	eukaryotic translation initiation factor 5A, putative	-0.618853	0.0949341		other
PBANKA_0603300	sexual stage-specific protein G37	-0.543971	0.00744852		female
PBANKA_0603400	conserved protein, unknown function	0.0244875	0.911042		other
PBANKA_0603600	conserved protein, unknown function	-0.944698	2.01926e-06		other
PBANKA_0603650	conserved Plasmodium protein, unknown function	-0.676811	8.61344e-07		other
PBANKA_0603700	conserved protein, unknown function	0.0749499	0.725536		male
PBANKA_0603900	HAD domain ookinete protein	1.62295	1.08571e-05		other
PBANKA_0604100	kelch domain-containing protein, putative	0.493804	0.000122302		other
PBANKA_0604200	zinc finger protein, putative	0.628265	9.58061e-11		other
PBANKA_0604300	tetratricopeptide repeat protein, putative	0.394907	0.0788051	●	male
PBANKA_0604400	targeted glyoxalase II, putative	0.177954	0.458194	●	other
PBANKA_0604500	high mobility group protein B3, putative	1.10916	3.02981e-10		other
PBANKA_0604600	conserved protein, unknown function	-0.0462671	0.837851		other
PBANKA_0604700	shewanella-like protein phosphatase 2, putative	0.395219	0.0455619		other
PBANKA_0604800	eukaryotic translation initiation factor 3 subunit C, putative	0.73733	3.8628e-06		other
PBANKA_0604900	conserved Plasmodium protein, unknown function	1.98345	1.93537e-18		other
PBANKA_0605100	Tat binding protein 1(TBP-1)-interacting protein, putative	0.395251	0.204202		female
PBANKA_0605200	DNA-directed RNA polymerase III subunit RPC2, putative	0.787067	0.00232625		other
PBANKA_0605300	eukaryotic translation initiation factor 5, putative	0.604272	5.1081e-07		other
PBANKA_0605500	conserved Plasmodium protein, unknown function	0.420104	0.0649247	●	male
PBANKA_0605600	conserved Plasmodium protein, unknown function	0.103329	0.672616		male
PBANKA_0605700	pre-rRNA-processing protein ESF1, putative	0.240766	0.132112		other
PBANKA_0605800	LIMP protein	-2.26316	6.85271e-11		female
PBANKA_0605900	conserved Plasmodium protein, unknown function	0.253223	0.525416		female
PBANKA_0606000	RNA-binding protein, putative	0.0962556	0.802477		other
PBANKA_0606100	tRNA dimethylallyltransferase, putative	0.683665	3.51542e-05		other
PBANKA_0606200	41-3 protein, putative	-0.62884	0.0336612		female
PBANKA_0606300	conserved Plasmodium protein, unknown function	-1.40978	5.58575e-20		male
PBANKA_0606400	conserved Plasmodium protein, unknown function	-0.687786	0.00163883		other
PBANKA_0606500	ribosomal protein L29, apicoplast, putative	-1.33592	0.00121315		other
PBANKA_0606800	acyl carrier protein, mitochondrial, putative	0.455063	0.021987		other
PBANKA_0606900	amino acid transporter, putative	0.284556	0.0829322		other
PBANKA_0607000	conserved Plasmodium protein, unknown function	-0.276425	0.111654		other
PBANKA_0607100	mitochondrial import inner membrane translocase subunit TIM10, putative	-1.60879	4.13476e-05		other
PBANKA_0607300	zinc finger protein, putative	-0.0176199	0.888238		other
PBANKA_0607400	protein phosphatase PPM11, putative	-0.0344097	0.86781	●	male
PBANKA_0607500	mago-binding protein, putative	-0.531884	0.0368082		other
PBANKA_0607600	U6 snRNA-associated Sm-like protein LSm7, putative	-1.8479	1.02578e-17		other
PBANKA_0607700	telomere repeat-binding zinc finger protein, putative	0.253196	0.312526		other
PBANKA_0607800	cytosolic iron-sulfur protein assembly protein 1, putative	0.515163	0.0115536		other
PBANKA_0607900	cGMP-specific 3',5'-cyclic phosphodiesterase alpha, putative	-0.176205	0.421238		male
PBANKA_0608000	porphobilinogen deaminase	-1.32416	2.63895e-14		female
PBANKA_0608100	conserved protein, unknown function	-0.203799	0.205719		other
PBANKA_0608200	ATP synthase mitochondrial F1 complex assembly factor 1, putative	-1.43676	5.26909e-19	●	other
PBANKA_0608300	ABC transporter B family member 7, putative	0.504084	0.00048021		other
PBANKA_0608400	50S ribosomal protein L1, apicoplast, putative	-0.768446	2.0484e-06		other
PBANKA_0608500	SNARE protein, putative	-0.244599	0.272336		other
PBANKA_0608600	zinc finger protein, putative	-0.316346	0.0761207		female
PBANKA_0608700	conserved Plasmodium protein, unknown function	-0.814298	1.58961e-05		other
PBANKA_0608900	general transcription factor 3C polypeptide 5, putative	0.107266	0.655376		other
PBANKA_0609100	kelch protein, putative	0.552189	3.14785e-06		other
PBANKA_0609200	conserved Plasmodium protein, unknown function	-0.974538	8.5433e-06		other
PBANKA_0609300	GPI mannosyltransferase 1, putative	-0.0599155	0.871401		other
PBANKA_0609500	kinesin-X3, putative	-0.673591	7.23112e-05	●	female
PBANKA_0609800	DNA helicase MCM8, putative	0.44176	0.0304749		other
PBANKA_0609900	heat shock protein DNAJ homologue Pfj4, putative	-0.279345	0.404658		other
PBANKA_0610000	ribosomal protein S18, mitochondrial, putative	0.197371	0.236211		other
PBANKA_0610100	lysine-specific histone demethylase 1, putative	0.717172	0.000154296		other
PBANKA_0610200	DNA replication licensing factor MCM5, putative	-1.531	1.37322e-11	●	male
PBANKA_0610300	polyubiquitin, putative	1.14906	0.000577479		other
PBANKA_0610400	non-SERCA-type Ca2+ -transporting P-ATPase, putative	0.864709	1.28392e-08		other
PBANKA_0610500	glutathione peroxidase-like thioredoxin peroxidase	0.395919	0.297037		other
PBANKA_0610600	peripheral plastid protein 1, putative	-0.549459	0.0255719		other
PBANKA_0610700	conserved Plasmodium protein, unknown function	-0.494227	0.0250035	●	male
PBANKA_0610800	eukaryotic translation initiation factor eIF2A, putative	0.612487	5.37363e-07		other
PBANKA_0610900	HSP40, subfamily A, putative	0.585671	0.0217599		other
PBANKA_0611000	trafficking protein particle complex subunit 5, putative	0.0691944	0.719718		other
PBANKA_0611100	succinyl-CoA ligase, putative	0.567814	0.00151042		other
PBANKA_0611300	conserved Plasmodium protein, unknown function	-0.25292	0.194443		female
PBANKA_0611400	pantothenate kinase 2, putative	1.03721	1.16432e-08		other
PBANKA_0611500	conserved Plasmodium protein, unknown function	-0.664188	0.000236547		male
PBANKA_0611600	ribonucleoside-diphosphate reductase large subunit, putative	-0.284891	0.358126		other
PBANKA_0611700	conserved protein, unknown function	-0.64259	0.0288811		other
PBANKA_0611800	N-acetyltransferase, GNAT family, putative	0.113841	0.641125	●	other
PBANKA_0611900	histidine triad protein, putative	-1.30624	0.000177571	●	other
PBANKA_0612200	conserved Plasmodium protein, unknown function	-0.00988543	0.942354	●	other
PBANKA_0612300	conserved Plasmodium protein, unknown function	0.683496	2.07343e-05		male
PBANKA_0612400	conserved Plasmodium protein, unknown function	0.375997	0.027355	●	female
PBANKA_0612500	mediator of RNA polymerase II transcription subunit 8, putative	0.00684407	0.982741		other
PBANKA_0612700	conserved Plasmodium protein, unknown function	0.585115	0.0123089		other
PBANKA_0612800	DEAD box ATP-dependent RNA helicase, putative	0.623875	0.000228521		other
PBANKA_0612900	conserved Plasmodium protein, unknown function	-1.73095	6.62311e-07		female
PBANKA_0613200	DNA polymerase alpha catalytic subunit A, putative	0.483002	0.00957787	●	other
PBANKA_0613300	LITAF-like zinc finger protein, putative	0.753971	1.8976e-11		other
PBANKA_0613400	ribosomal protein S12, mitochondrial, putative	0.500563	0.0231822		other
PBANKA_0613500	conserved Plasmodium protein, unknown function	-0.403858	0.00262584		other
PBANKA_0613600	phosphopantothenate--cysteine ligase, putative	-1.59484	2.30284e-11		other
PBANKA_0613700	RNA-binding protein, putative	-0.068671	0.645905		other
PBANKA_0613800	protein SDA1, putative	0.548762	0.00764752		other
PBANKA_0613900	PDCD2 domain-containing protein, putative	0.58658	0.00237819		other
PBANKA_0614000	conserved protein, unknown function	1.06928	3.71416e-05		other
PBANKA_0614100	transcription initiation factor IIA subunit 1, putative	0.26979	0.175391		other
PBANKA_0614200	conserved Plasmodium protein, unknown function	-0.13919	0.40163		other
PBANKA_0614300	cysteine desulfurase	1.10524	2.8273e-05		other
PBANKA_0614400	conserved Plasmodium protein, unknown function	0.175844	0.352757		other
PBANKA_0614500	eukaryotic translation initiation factor 3 subunit I, putative	0.131376	0.601427		other
PBANKA_0614600	drug/metabolite transporter DMT2	-0.0272159	0.88983		other
PBANKA_0614700	conserved Plasmodium membrane protein, unknown function	-1.04939	2.37074e-15		male
PBANKA_0614800	CRAL/TRIO domain-containing protein, putative	0.0244827	0.877244		other
PBANKA_0614900	conserved Plasmodium protein, unknown function	0.404073	0.0583142		other
PBANKA_0615000	transcription initiation factor IIE subunit alpha, putative	0.512517	0.000278928		other
PBANKA_0615100	queuine tRNA-ribosyltransferase, putative	0.209813	0.328385		other
PBANKA_0615200	calcium-dependent protein kinase 4	0.700455	3.24667e-06	●	male
PBANKA_0615300	inner membrane complex protein, putative	-0.540789	0.000195289	●	female
PBANKA_0615400	serine--tRNA ligase, putative	0.789678	0.000190478		other
PBANKA_0615500	conserved Plasmodium protein, unknown function	0.0634548	0.73029		female
PBANKA_0615600	thioredoxin-like protein	-0.517983	0.116457		other
PBANKA_0615700	dynein heavy chain, putative	-0.0372759	0.801848		male
PBANKA_0615800	exported serine/threonine protein kinase	0.909131	2.43709e-07		male
PBANKA_0616000	ribosomal protein S8, mitochondrial, putative	-1.02871	0.00121011		other
PBANKA_0616100	prefoldin subunit 3, putative	0.863624	3.8856e-06		other
PBANKA_0616200	conserved Plasmodium protein, unknown function	1.35911	5.83271e-08		male
PBANKA_0616400	conserved protein, unknown function	-0.453704	0.11413		female
PBANKA_0616500	conserved protein, unknown function	-0.247686	0.139216		other
PBANKA_0616600	ATP synthase F0 subunit a-like protein, putative	-2.24493	1.02715e-15		other
PBANKA_0616700	NIMA related kinase 4	-0.518604	0.00566932		female
PBANKA_0616800	actin-related protein ARP6, putative	0.604962	2.79682e-06		other
PBANKA_0616900	conserved Plasmodium protein, unknown function	0.285401	0.0762317		other
PBANKA_0617000	LEM3/CDC50 family protein, putative	-0.158658	0.258832	●	other
PBANKA_0617100	60S ribosomal protein L11a, putative	0.49483	0.00175895		other
PBANKA_0617200	40S ribosomal protein S10, putative	-0.921043	0.0273007		other
PBANKA_0617300	conserved protein, unknown function	0.786237	0.00390803		other
PBANKA_0617500	exosome complex component CSL4, putative	0.165803	0.377396		other
PBANKA_0617600	pre-rRNA-processing protein ESF2, putative	0.387644	0.194156		other
PBANKA_0617700	conserved protein, unknown function	-0.217645	0.124753		other
PBANKA_0617800	conserved Plasmodium protein, unknown function	-0.877335	0.00073774		female
PBANKA_0617900	apoptosis-inducing factor, putative	-0.265828	0.0808049		other
PBANKA_0618000	conserved Plasmodium protein, unknown function	-1.7162	0.00355485		other
PBANKA_0618100	conserved protein, unknown function	-0.089154	0.636014		other
PBANKA_0618200	phosphoinositide-binding protein, putative	0.516643	6.9536e-05		other
PBANKA_0618300	Ham1-like protein, putative	-1.00871	6.4199e-09		other
PBANKA_0618400	tetratricopeptide repeat protein, putative	-0.850026	1.04275e-06		other
PBANKA_0618500	conserved Plasmodium protein, unknown function	0.0972449	0.508436		other
PBANKA_0618600	conserved protein, unknown function	0.893983	5.39735e-06		other
PBANKA_0618800	ATP-dependent DNA helicase DDX31, putative	1.28532	4.6772e-11		other
PBANKA_0618900	rhoptry protein, putative	0.558735	0.0310781		other
PBANKA_0619000	conserved Plasmodium protein, unknown function	-0.0551819	0.770038		other
PBANKA_0619100	40S ribosomal protein S5, putative	-0.792194	0.000358545		other
PBANKA_0619200	secreted ookinete protein, putative	0.296347	0.0809669		other
PBANKA_0619300	conserved Plasmodium protein, unknown function	-0.509529	0.0325563		other
PBANKA_0619400	V-type ATPase V0 subunit e, putative	-2.01694	1.65372e-07		other
PBANKA_0619500	conserved Plasmodium protein, unknown function	-0.558373	0.234314		other
PBANKA_0619600	protein pelota homolog, putative	-0.207897	0.308106		other
PBANKA_0619700	rhoptry-associated leucine zipper-like protein 1, putative	2.42549	3.40144e-39		other
PBANKA_0619800	zinc finger protein, putative	0.503588	0.00137613		other
PBANKA_0619900	Obg-like ATPase 1, putative	-0.0561274	0.856322		other
PBANKA_0620000	pre-mRNA-splicing factor CWC15, putative	0.0970924	0.751533		other
PBANKA_0620100	U3 small nucleolar RNA-associated protein 7, putative	0.213811	0.466372		other
PBANKA_0620200	respiratory chain complex 3 associated protein 1, putative	-0.517639	0.0817788		other
PBANKA_0620300	conserved protein, unknown function	-2.29105	1.55784e-58		female
PBANKA_0620400	conserved protein, unknown function	-1.88963	4.81643e-42		female
PBANKA_0620500	tRNAHis guanylyltransferase, putative	1.8579	3.31016e-13		other
PBANKA_0620600	protein CPH1, putative	-0.74526	7.21161e-08		other
PBANKA_0620700	conserved Plasmodium protein, unknown function	0.0899276	0.742423		other
PBANKA_0620800	conserved protein, unknown function	-0.0573055	0.7106		other
PBANKA_0620900	conserved Plasmodium protein, unknown function	0.618339	3.32116e-06		other
PBANKA_0621000	dynactin subunit 5, putative	-0.633184	4.06006e-08		other
PBANKA_0621100	proteasome assembly chaperone 4, putative	-0.986095	6.81861e-06		other
PBANKA_0621200	metallo-hydrolase/oxidoreductase, putative	0.0861609	0.731526		other
PBANKA_0621300	conserved Plasmodium protein, unknown function	0.348877	0.00721859		other
PBANKA_0621400	RNA-binding protein, putative	0.881094	2.37397e-08		other
PBANKA_0621500	Rab GTPase activator and protein kinase, putative	0.074066	0.702687		other
PBANKA_0621600	conserved Plasmodium protein, unknown function	0.566826	0.000102396		other
PBANKA_0621700	type 2A phosphatase-associated protein 42, putative	-0.5082	0.0167354		other
PBANKA_0621800	ubiquinone biosynthesis O-methyltransferase, putative	-0.91893	0.0209851		other
PBANKA_0621900	mitochondrial import inner membrane translocase subunit TIM14, putative	-0.796994	4.63872e-09		other
PBANKA_0622000	conserved Plasmodium protein, unknown function	-2.4626	2.69987e-44	●	male
PBANKA_0622100	protein kinase, putative	0.320712	0.0139855		male
PBANKA_0622200	bromodomain protein 6, putative	0.81957	5.20139e-09		other
PBANKA_0622300	kelch domain-containing protein, putative	-0.514326	0.00449837		other
PBANKA_0622400	kinesin-20, putative	-0.110847	0.529669		female
PBANKA_0622500	exonuclease I, putative	1.27634	7.13058e-10		other
PBANKA_0622600	conserved Plasmodium protein, unknown function	0.285077	0.0423666		other
PBANKA_0622700	mago nashi protein homologue, putative	-0.374794	0.132327		other
PBANKA_0622800	conserved protein, unknown function	0.832119	3.25662e-10		other
PBANKA_0622900	conserved Plasmodium protein, unknown function	2.06699	5.34494e-18		other
PBANKA_0623000	Plasmodium exported protein, unknown function	-0.431276	0.131829		other
PBANKA_0623100	tryptophan-rich protein	0.960811	2.71472e-06		other
PBANKA_0623150	conserved rodent malaria protein, unknown function	-0.300885	0.220819		female
PBANKA_0623200	lysophospholipase, putative	-0.284172	0.326925		other
PBANKA_0623300	tryptophan-rich protein	0.942228	1.74537e-09		other
PBANKA_0700600	Plasmodium exported protein, unknown function	0.582139	0.000554148		other
PBANKA_0700700	Plasmodium exported protein, unknown function	0.431215	0.130706		other
PBANKA_0700800	Plasmodium exported protein (PHIST), unknown function	0.713777	7.1652e-05		other
PBANKA_0701100	CRA domain-containing protein, putative	0.718189	0.00101367		other
PBANKA_0701200	conserved Plasmodium protein, unknown function	1.23018	0.000878675		other
PBANKA_0701300	prolyl 4-hydroxylase subunit alpha, putative	1.18763	4.7421e-11		other
PBANKA_0701400	U6 snRNA-associated Sm-like protein LSm8, putative	0.396889	0.0603878		other
PBANKA_0701500	prohibitin 1	-0.122243	0.648264		other
PBANKA_0701600	coiled-coil domain-containing protein 124, putative	-0.108394	0.626997		other
PBANKA_0701700	conserved Plasmodium protein, unknown function	-0.213177	0.193992		other
PBANKA_0701800	conserved protein, unknown function	0.658576	0.000147043		other
PBANKA_0701900	GPI-anchored micronemal antigen, putative	0.797268	0.0169435		other
PBANKA_0702000	conserved protein, unknown function	0.19968	0.256385	●	other
PBANKA_0702100	folate transporter 1, putative	-0.104765	0.625906		other
PBANKA_0702200	translation initiation factor eIF-2B subunit alpha, putative	-1.00399	3.46219e-08		other
PBANKA_0702300	mitochondrial inner membrane protein OXA1, putative	-2.08231	2.83069e-16		male
PBANKA_0702400	conserved protein, unknown function	-0.653507	3.31283e-08	●	other
PBANKA_0702500	leucine--tRNA ligase, putative	-0.104608	0.57086		other
PBANKA_0702700	rhomboid protease ROM3	-2.10951	1.47511e-27		female
PBANKA_0702800	protein disulfide-isomerase, putative	0.69274	0.00208934		other
PBANKA_0702900	SET domain protein, putative	0.595723	0.023212		other
PBANKA_0703100	conserved Plasmodium protein, unknown function	0.580139	1.05505e-05		other
PBANKA_0703200	ribosomal protein L21, apicoplast, putative	1.30255	2.0939e-11		other
PBANKA_0703300	conserved protein, unknown function	-0.545108	0.005219		female
PBANKA_0703400	conserved Plasmodium protein, unknown function	0.961655	1.15527e-07		other
PBANKA_0703500	conserved Plasmodium protein, unknown function	0.337215	0.0752055		female
PBANKA_0703600	translation initiation factor IF-2, putative	0.069595	0.709824		other
PBANKA_0703700	ATP-dependent RNA helicase DBP10, putative	0.288665	0.214926		other
PBANKA_0703800	conserved Plasmodium protein, unknown function	0.00892326	0.960219		other
PBANKA_0703900	receptor for activated c kinase, putative	-0.919905	2.40487e-05		other
PBANKA_0704000	SNARE protein, putative	0.175151	0.367786		other
PBANKA_0704100	ubiquitin conjugation factor E4 B, putative	0.0318633	0.886759		other
PBANKA_0704200	cis-prenyltransferase, putative	-0.214479	0.244624		other
PBANKA_0704300	SPRY domain, putative	0.336717	0.0117641		other
PBANKA_0704400	alpha/beta hydrolase, putative	-0.393515	0.107227	●	other
PBANKA_0704500	HECT-like E3 ubiquitin ligase, putative	1.50648	6.1693e-05		other
PBANKA_0704600	conserved Plasmodium protein, unknown function	0.632518	0.00696686		other
PBANKA_0704700	conserved Plasmodium protein, unknown function	0.39191	0.000274199		female
PBANKA_0704800	PH-like domain-containing protein, putative	0.101894	0.769643		female
PBANKA_0704900	crystalloid-specific PH domain-containing protein, putative	-0.107147	0.556328		female
PBANKA_0705000	cytochrome c oxidase assembly factor 5, putative	-0.178113	0.330359		other
PBANKA_0705100	protein KRI1, putative	0.230468	0.280777		other
PBANKA_0705200	ATP synthase-associated protein, putative	-2.03866	1.34317e-20		other
PBANKA_0705300	SAYSvFN domain-containing protein, putative	-0.114271	0.714433		other
PBANKA_0705400	translation initiation factor IF-3, putative	-0.392002	0.0884679		other
PBANKA_0705500	ankyrin-repeat protein, putative	-1.70421	1.70967e-16	●	male
PBANKA_0705600	conserved Plasmodium protein, unknown function	0.122982	0.590291		female
PBANKA_0705800	conserved Plasmodium protein, unknown function	-0.0747744	0.773109		other
PBANKA_0705900	lipase maturation factor, putative	-0.942985	2.22574e-06		other
PBANKA_0706000	Fe-S cluster assembly protein DRE2, putative	0.297489	0.0420038		other
PBANKA_0706200	nucleoside transporter 2, putative	0.0183941	0.942828		other
PBANKA_0706300	GTP-binding protein Obg2, putative	-0.0529621	0.793338		other
PBANKA_0706400	conserved Plasmodium protein, unknown function	-0.160223	0.244462	●	other
PBANKA_0706700	dicarboxylate/tricarboxylate carrier, putative	-0.144036	0.408691		female
PBANKA_0706800	DnaJ protein, putative	-0.0361988	0.864101		other
PBANKA_0706900	mitochondrial import receptor subunit TOM7, putative	-2.85362	4.56752e-19		other
PBANKA_0707100	inner membrane complex protein 1i	-0.481715	0.00201439		female
PBANKA_0707200	alpha/beta hydrolase, putative	-0.782819	4.06006e-08		male
PBANKA_0707300	histone acetyltransferase GCN5, putative	-0.00289162	0.990018		other
PBANKA_0707400	RNA-binding protein, putative	-0.56426	0.134346		other
PBANKA_0707500	RWD domain-containing protein, putative	-0.997123	1.74434e-05		other
PBANKA_0707600	serine/threonine protein kinase VPS15, putative	0.0531851	0.727999		other
PBANKA_0707700	PhIL1-interacting candidate PIC2, putative	1.90778	7.03278e-13		other
PBANKA_0707800	U5 small nuclear ribonucleoprotein 40 kDa protein, putative	0.245783	0.284704		other
PBANKA_0708000	protein transport protein SEC23, putative	0.706212	0.00516282		other
PBANKA_0708100	dynein light chain 1	-0.0920438	0.59147		male
PBANKA_0708200	conserved Plasmodium protein, unknown function	-0.850907	1.30962e-05	●	male
PBANKA_0708400	small nuclear ribonucleoprotein G, putative	-0.473729	0.00783434	●	other
PBANKA_0708500	phosphorylated CTD interacting factor 1 WW domain-containing protein, putative	-0.698114	0.00150563		other
PBANKA_0708600	quinone oxidoreductase, putative	0.364064	0.0209851		other
PBANKA_0708800	ribosomal protein L4, mitochondrial, putative	-0.0975658	0.568972		other
PBANKA_0708900	WPP motif-containing protein, putative	-1.93873	9.64072e-10		other
PBANKA_0709000	protein transport protein SEC61 subunit beta, putative	-3.1954	5.22364e-57		other
PBANKA_0709100	60S ribosomal protein L22, putative	0.396992	0.427586		other
PBANKA_0709200	polyribonucleotide 5'-hydroxyl-kinase Clp1, putative	0.0533089	0.777714		other
PBANKA_0709400	conserved Plasmodium protein, unknown function	-0.292137	0.460199		other
PBANKA_0709500	ATP-dependent RNA helicase DHX36, putative	-0.51782	0.151547		other
PBANKA_0709600	conserved protein, unknown function	-0.887456	0.0159514	●	female
PBANKA_0709700	protein kinase 1	0.0644238	0.813835		other
PBANKA_0709800	conserved Plasmodium protein, unknown function	1.29008	5.70319e-10		other
PBANKA_0710000	conserved Plasmodium protein, unknown function	0.355835	0.193038		other
PBANKA_0710100	2-oxoglutarate dehydrogenase E1 component, putative	-0.491155	0.0313187	●	other
PBANKA_0710200	conserved protein, unknown function	-1.18603	4.06006e-08		other
PBANKA_0710300	protein transport protein YIF1, putative	-0.175121	0.265288		other
PBANKA_0710500	conserved Plasmodium protein, unknown function	-0.627564	0.000130703		other
PBANKA_0710600	phosphatidylglycerophosphate synthase, putative	0.178768	0.383595		other
PBANKA_0710700	RNA-binding protein, putative	-0.612984	1.67313e-05		other
PBANKA_0710800	Snf2-related CBP activator, putative	-0.0382981	0.856322		other
PBANKA_0710900	U6 snRNA-associated Sm-like protein LSm3, putative	-0.778277	0.0305568		other
PBANKA_0711000	conserved Plasmodium protein, unknown function	-0.974127	4.41926e-11	●	male
PBANKA_0711100	conserved Plasmodium protein, unknown function	0.81926	0.000584519		other
PBANKA_0711200	ubiquitin-like protein, putative	0.060078	0.679718		other
PBANKA_0711300	conserved protein, unknown function	-0.303591	0.0600172		other
PBANKA_0711700	BRIX domain, putative	-0.354306	0.129806		other
PBANKA_0711800	ribonuclease, putative	0.409787	0.0352383		other
PBANKA_0711900	heat shock protein 70	-0.0798676	0.716936		other
PBANKA_0712000	U3 small nucleolar ribonucleoprotein protein IMP4, putative	0.143909	0.726079		other
PBANKA_0712100	DNA helicase, putative	-0.404854	0.0874145		male
PBANKA_0712200	BEM46-like protein, putative	-0.734627	1.20576e-05		female
PBANKA_0712300	zinc finger protein, putative	-0.705631	1.46764e-06		other
PBANKA_0712400	rRNA-processing protein FCF1, putative	0.14363	0.353586		other
PBANKA_0712600	14-3-3 protein	0.101718	0.801296		other
PBANKA_0712700	zinc finger protein, putative	-0.463395	0.000367382		other
PBANKA_0712800	U4/U6.U5 small nuclear ribonucleoprotein, putative	0.949725	6.80482e-08		other
PBANKA_0712900	high mobility group protein B2	-2.28396	3.30903e-09		female
PBANKA_0713000	respiratory chain complex 3 associated protein 3, putative	-0.826756	9.76285e-07		other
PBANKA_0713100	rhoptry neck protein 5	1.90999	2.60498e-26		other
PBANKA_0713200	conserved protein, unknown function	-0.0373277	0.839569		female
PBANKA_0713300	histidine triad nucleotide-binding protein 1, putative	-0.374674	0.124225		other
PBANKA_0713500	conserved Plasmodium protein, unknown function	0.181796	0.323422		other
PBANKA_0713600	conserved protein, unknown function	0.467675	0.0820379		other
PBANKA_0713700	tRNA modification GTPase, putative	-0.477143	0.00733428		other
PBANKA_0713800	NEDD8-activating enzyme E1 catalytic subunit, putative	-0.0954627	0.625656		other
PBANKA_0713900	adenylate kinase 2, putative	0.226084	0.310061		other
PBANKA_0714000	meiotic recombination protein DMC1	-2.21929	7.79455e-19		female
PBANKA_0714100	trafficking protein particle complex subunit 2-like protein, putative	-2.73834	1.2706e-36		female
PBANKA_0714200	chaperone protein ClpB1, putative	0.388213	0.128998		other
PBANKA_0714300	small heat shock protein HSP20	-1.72947	1.37031e-18		female
PBANKA_0714400	EF-hand calcium-binding domain-containing protein, putative	-0.339137	0.0589147		other
PBANKA_0714500	HAP2-GCS1 domain-containing protein, putative	-0.141373	0.575159		male
PBANKA_0714600	vacuolar protein sorting-associated protein 2, putative	-0.370391	0.055315		female
PBANKA_0714700	phosphopantothenoylcysteine decarboxylase, putative	0.316495	0.252006		other
PBANKA_0714800	ribosome assembly protein RRB1, putative	0.612543	0.00118214		other
PBANKA_0715000	vacuolar protein sorting-associated protein 9, putative	0.466802	0.0031209		other
PBANKA_0715200	eukaryotic translation initiation factor 3 subunit G, putative	0.127803	0.497709		other
PBANKA_0715300	conserved Plasmodium protein, unknown function	0.105965	0.669385		other
PBANKA_0715400	ATP synthase-associated protein, putative	-0.4945	0.124832		other
PBANKA_0715500	phosphoglucomutase-2	-0.911576	1.0959e-10		other
PBANKA_0715600	26S protease regulatory subunit 6B, putative	-0.105331	0.680136		other
PBANKA_0715700	lysine decarboxylase-like protein, putative	0.365281	0.135292		other
PBANKA_0715800	50S ribosomal protein L10, putative	0.0338388	0.852537		other
PBANKA_0715900	ubiquitin carboxyl-terminal hydrolase 13, putative	0.459894	0.00171091		other
PBANKA_0716000	structural maintenance of chromosomes protein 3, putative	0.555271	3.96924e-05		other
PBANKA_0716200	calmodulin-like protein, putative	-0.308889	0.0917659		female
PBANKA_0716300	Rab5-interacting protein, putative	-0.343428	0.322339		other
PBANKA_0716400	conserved Plasmodium protein, unknown function	0.546996	0.0040573		male
PBANKA_0716500	RNA-binding protein, putative	-0.173089	0.161049		male
PBANKA_0716600	acylated pleckstrin-homology domain-containing protein, putative	-0.226587	0.388764		other
PBANKA_0716700	GTP-binding protein, putative	-0.136035	0.586197		other
PBANKA_0716900	armadillo-domain containing rhoptry protein, putative	-0.201103	0.599091		female
PBANKA_0717000	arsenical pump-driving ATPase, putative	0.623654	0.000175157		other
PBANKA_0717200	conserved Plasmodium protein, unknown function	-0.338348	0.000872768		male
PBANKA_0717300	cdc2-related protein kinase 3	-0.187762	0.23857		male
PBANKA_0717400	coatomer subunit zeta, putative	0.35359	0.139965		other
PBANKA_0717500	nuclear cap-binding protein subunit 2, putative	-0.224451	0.33946		other
PBANKA_0717600	GTP:AMP phosphotransferase, putative	-2.14897	9.29659e-31	●	other
PBANKA_0717700	conserved Plasmodium protein, unknown function	-0.0192941	0.928836		other
PBANKA_0717800	60S ribosomal protein L15, putative	0.360912	0.140557		other
PBANKA_0717900	RNA-binding protein, putative	-0.815859	2.81422e-08		other
PBANKA_0718100	glutamyl-tRNA(Gln) amidotransferase subunit A	0.792475	0.000564902		other
PBANKA_0718200	conserved protein, unknown function	-0.108393	0.624188		other
PBANKA_0718400	histone acetyltransferase, putative	-0.0799188	0.693141		other
PBANKA_0718500	repressor of RNA polymerase III transcription MAF1, putative	0.486432	0.0265276		other
PBANKA_0718600	prohibitin-like protein PHBL	-0.245658	0.360817		other
PBANKA_0718700	CDGSH iron-sulfur domain-containing protein, putative	-0.81743	0.0173669	●	other
PBANKA_0718800	small GTP-binding protein sar1, putative	-1.749	7.48145e-41	●	other
PBANKA_0718900	conserved Plasmodium protein, unknown function	0.505137	0.000794104		other
PBANKA_0719100	conserved Plasmodium protein, unknown function	0.656861	0.0082693		female
PBANKA_0719200	mRNA-binding protein PUF2	0.43961	0.000400549		other
PBANKA_0719300	bifunctional dihydrofolate reductase-thymidylate synthase, putative	-0.796465	0.00428148		other
PBANKA_0719400	LETM1-like protein, putative	0.491464	0.00117588		other
PBANKA_0719500	conserved Plasmodium protein, unknown function	0.0118042	0.952993		other
PBANKA_0719600	memo-like protein	-0.508275	0.0237642		other
PBANKA_0719700	conserved Plasmodium protein, unknown function	-0.124384	0.512342	●	male
PBANKA_0719800	conserved Plasmodium protein, unknown function	-1.10254	0.00150693	●	other
PBANKA_0719900	cdc2-related protein kinase 1	0.501811	0.0939205		other
PBANKA_0720000	conserved Plasmodium protein, unknown function	-0.274183	0.0344386		male
PBANKA_0720100	conserved Plasmodium protein, unknown function	-1.4314	2.48973e-28	●	male
PBANKA_0720200	protein SOC1	-0.0478729	0.802739	●	other
PBANKA_0720300	eukaryotic translation initiation factor 3 subunit M, putative	0.584672	0.00202994		other
PBANKA_0720400	conserved Plasmodium protein, unknown function	0.309481	0.0456137		other
PBANKA_0720500	conserved Plasmodium protein, unknown function	-2.13975	8.55302e-07		other
PBANKA_0720600	trafficking protein particle complex subunit 3, putative	-0.143277	0.475837		other
PBANKA_0720800	RNA-binding protein NOB1, putative	0.50664	0.000261304		other
PBANKA_0720900	MOLO1 domain-containing protein, putative	-1.34759	3.9666e-13		female
PBANKA_0721000	conserved protein, unknown function	-0.415491	0.00379756	●	other
PBANKA_0721100	conserved Plasmodium protein, unknown function	-0.474435	0.0532065		male
PBANKA_0721300	protein transport protein GOT1, putative	-0.826866	0.000128296		other
PBANKA_0721400	conserved Plasmodium protein, unknown function	0.165935	0.460055		other
PBANKA_0721500	conserved Plasmodium protein, unknown function	0.000668608	0.99602		other
PBANKA_0721700	ran-specific GTPase-activating protein 1, putative	-0.100731	0.796153		other
PBANKA_0721800	apical merozoite protein, putative	-1.90162	1.4685e-22		female
PBANKA_0721900	60S ribosomal protein L7ae/L30e, putative	0.218294	0.3665		other
PBANKA_0722000	phosphatidylinositol 4-kinase, putative	0.161433	0.128002		other
PBANKA_0800300	conserved Plasmodium protein, unknown function	0.0493686	0.887216		other
PBANKA_0800400	conserved Plasmodium protein, unknown function	-1.71447	2.55474e-14	●	other
PBANKA_0800600	centrin, putative	-0.448761	0.00275146		other
PBANKA_0800700	conserved Plasmodium protein, unknown function	0.450191	0.000103823		other
PBANKA_0800800	cytosolic iron-sulfur assembly component 2, putative	0.0645723	0.71118		other
PBANKA_0800900	conserved Plasmodium protein, unknown function	-0.0896466	0.56887		other
PBANKA_0801000	conserved Plasmodium protein, unknown function	0.708472	4.44029e-06		other
PBANKA_0801100	conserved Plasmodium protein, unknown function	-0.0270212	0.89992		other
PBANKA_0801200	erythrocyte membrane-associated antigen, putative	0.4819	8.38032e-07		other
PBANKA_0801300	conserved protein, unknown function	1.17435	6.61305e-09		other
PBANKA_0801400	conserved protein, unknown function	0.453133	0.12709		other
PBANKA_0801500	conserved Plasmodium protein, unknown function	-1.45436	2.07201e-12	●	male
PBANKA_0801600	conserved Plasmodium protein, unknown function	0.59283	1.87378e-05		other
PBANKA_0801800	basal complex transmembrane protein 2, putative	0.221308	0.404563		female
PBANKA_0801900	methyltransferase, putative	0.62712	0.00016856		other
PBANKA_0802000	conserved Plasmodium protein, unknown function	2.84151	4.70766e-33		other
PBANKA_0802100	phosphoinositide-binding protein, putative	0.000950671	0.99602	●	other
PBANKA_0802300	HECT-type E3 ubiquitin ligase UT, putative	0.244342	0.157955	●	other
PBANKA_0802500	protein phosphatase PPM12, putative	0.153058	0.31881		female
PBANKA_0802600	peptide chain release factor 2, putative	-0.236407	0.229141		other
PBANKA_0802700	mRNA cap guanine-N7 methyltransferase, putative	0.286255	0.0588504	●	other
PBANKA_0802800	conserved Plasmodium protein, unknown function	0.276411	0.0744768	●	male
PBANKA_0803000	origin recognition complex subunit 2, putative	0.39171	0.0645838		male
PBANKA_0803100	DNA replication licensing factor MCM7, putative	0.108758	0.463087		male
PBANKA_0803200	inositol-phosphate phosphatase, putative	0.553221	6.92955e-09		other
PBANKA_0803300	RNA helicase, putative	0.188249	0.217524		other
PBANKA_0803400	40S ribosomal protein S29, putative	-1.29032	4.17835e-10		other
PBANKA_0803500	ATP synthase subunit C, putative	-0.706232	6.49928e-05		other
PBANKA_0803600	importin-7, putative	0.664699	0.00780401		other
PBANKA_0803700	conserved Plasmodium protein, unknown function	0.549904	1.50992e-06		other
PBANKA_0803800	conserved protein, unknown function	-0.587498	0.0774667		other
PBANKA_0803900	conserved Plasmodium protein, unknown function	-0.26373	0.382555		other
PBANKA_0804000	60S ribosomal protein L37, putative	0.795746	0.00116507		other
PBANKA_0804100	conserved Plasmodium protein, unknown function	0.456932	0.0042186		other
PBANKA_0804300	DNA mismatch repair protein MSH2	-1.60595	8.36417e-41	●	male
PBANKA_0804400	conserved Plasmodium protein, unknown function	0.372756	0.0389398		male
PBANKA_0804500	rhoptry-associated membrane antigen, putative	2.25352	6.68584e-15		other
PBANKA_0804600	AAA family ATPase, putative	0.500342	0.000320005		other
PBANKA_0804700	conserved Plasmodium protein, unknown function	0.383581	0.00512636		other
PBANKA_0804800	mediator of RNA polymerase II transcription subunit 10, putative	0.0408356	0.821178		other
PBANKA_0804900	E3 ubiquitin-protein ligase, putative	0.0845297	0.556		other
PBANKA_0805000	RAP protein, putative	0.411423	0.0153379		other
PBANKA_0805100	ribosomal protein S8e, putative	0.527929	3.72158e-05		other
PBANKA_0805200	cytoskeleton associated protein, putative	0.341584	0.139579		other
PBANKA_0805300	conserved Plasmodium protein, unknown function	-1.34319	4.58181e-08	●	other
PBANKA_0805400	DNA-directed RNA polymerases I, II, and III subunit RPABC5, putative	-0.323483	0.303934		other
PBANKA_0805500	conserved Plasmodium protein, unknown function	-0.620572	0.0318973		male
PBANKA_0805600	EKC/KEOPS complex subunit BUD32, putative	0.1913	0.438992		other
PBANKA_0805700	heat shock protein 90, putative	1.07496	1.71729e-05		other
PBANKA_0805800	RNA-binding protein, putative	-0.021532	0.929544		other
PBANKA_0805900	kinesin-8X	-0.0160876	0.932107		male
PBANKA_0806000	ubiquitin-conjugating enzyme E2, putative	-1.08583	1.34082e-11		other
PBANKA_0806100	CCR4 domain-containing protein 4, putative	0.721546	4.62138e-08		other
PBANKA_0806200	E3 ubiquitin-protein ligase RBX1, putative	-0.793574	0.00263287		other
PBANKA_0806300	P4-type ATPase ATP7, putative	0.182819	0.222475		other
PBANKA_0806400	conserved protein, unknown function	-0.0110874	0.96609		other
PBANKA_0806500	triosephosphate isomerase, putative	-0.873832	0.0005764		other
PBANKA_0806600	cleavage and polyadenylation specificity factor, putative	-0.0440401	0.783906		other
PBANKA_0806700	conserved Plasmodium protein, unknown function	0.933716	5.33845e-05		other
PBANKA_0806800	coiled-coil domain-containing protein CCDC148/CCDC112, putative	-1.13327	9.82414e-09		male
PBANKA_0806900	conserved Plasmodium protein, unknown function	0.61476	0.00421714		other
PBANKA_0807000	DNA-directed RNA polymerase II subunit RPB1, putative	0.687932	7.86514e-13		other
PBANKA_0807100	stomatin-like protein	0.414991	0.0186085		other
PBANKA_0807200	conserved Plasmodium protein, unknown function	-0.95224	6.73286e-07		female
PBANKA_0807400	26S proteasome non-ATPase regulatory subunit 9, putative	-0.370038	0.0424385		other
PBANKA_0807500	conserved Plasmodium protein, unknown function	0.252137	0.0758752		other
PBANKA_0807600	40S ribosomal protein S11, putative	-0.417371	0.185074		other
PBANKA_0807700	kinesin-5	-0.152545	0.470514	●	male
PBANKA_0807800	DNA replication complex GINS protein, putative	-0.458702	0.00226284		other
PBANKA_0807900	conserved Plasmodium protein, unknown function	0.335895	0.0169435	●	other
PBANKA_0808000	cdc2-related protein kinase 4, putative	0.912696	2.91231e-11		other
PBANKA_0808200	proteasome subunit alpha type-3, putative	-0.0218581	0.900103		other
PBANKA_0808300	E3 ubiquitin-protein ligase, putative	-0.441261	0.0536922		other
PBANKA_0808420	tubulin-specific chaperone, putative	-0.32591	0.109055		other
PBANKA_0808500	conserved Plasmodium protein, unknown function	-0.368929	0.253023		other
PBANKA_0808600	conserved Plasmodium protein, unknown function	-0.126341	0.648264		other
PBANKA_0808700	GTPase-activating protein, putative	0.29321	0.272306		other
PBANKA_0808800	prefoldin-like protein, putative	0.422062	0.0112108		other
PBANKA_0808900	ATP-dependent protease ATPase subunit ClpY, putative	0.436885	0.00344977		other
PBANKA_0809000	translation initiation factor SUI1, putative	0.289564	0.0341489		male
PBANKA_0809100	proteasome activator 28, putative	0.744866	0.00187381		other
PBANKA_0809200	ribosomal protein L35, apicoplast, putative	0.233374	0.256501		other
PBANKA_0809300	peptide deformylase, putative	1.06755	0.000313079		other
PBANKA_0809400	plasma membrane protein 1	0.793504	4.71375e-07		other
PBANKA_0809600	conserved Plasmodium protein, unknown function	0.075698	0.71459		other
PBANKA_0809700	conserved protein, unknown function	-0.385447	0.00378881		other
PBANKA_0809900	tRNA pseudouridine synthase, putative	-0.772347	9.13162e-09		other
PBANKA_0810000	mitochondrial carrier protein, putative	-0.302065	0.0719809		other
PBANKA_0810200	conserved Plasmodium protein, unknown function	0.353089	0.00635712		other
PBANKA_0810300	conserved Plasmodium protein, unknown function	-0.65744	0.000205113		other
PBANKA_0810400	GDP-fucose protein O-fucosyltransferase 2	-0.524098	0.0120974		other
PBANKA_0810500	apoptosis-related protein, putative	-1.09952	0.00521442		other
PBANKA_0810600	exoribonuclease, putative	0.068898	0.787344		other
PBANKA_0810700	subpellicular microtubule protein 1, putative	-0.768528	8.50437e-05	●	female
PBANKA_0810800	conserved protein, unknown function	0.276815	0.100529		other
PBANKA_0810900	FHA domain protein, putative	-0.239575	0.334511		other
PBANKA_0811000	small nuclear ribonucleoprotein Sm D3, putative	-0.918225	2.93523e-06		other
PBANKA_0811100	helicase SKI2W, putative	0.423145	0.0677825		other
PBANKA_0811300	exportin-7, putative	0.355471	0.109718		other
PBANKA_0811400	conserved Plasmodium protein, unknown function	0.255649	0.0512194		other
PBANKA_0811500	conserved protein, unknown function	-0.364821	0.0757176		other
PBANKA_0811700	SNARE protein, putative	-0.249936	0.203013		other
PBANKA_0811800	actin-like protein, putative	-0.225345	0.0966546		male
PBANKA_0811900	cytosolic Fe-S cluster assembly factor NBP35, putative	-0.182621	0.389187		other
PBANKA_0812000	DNA primase large subunit, putative	0.0691947	0.809952	●	other
PBANKA_0812100	phosphatidylinositol N-acetylglucosaminyltransferase, putative	-0.68153	2.46496e-07		male
PBANKA_0812200	START domain-containing protein, putative	0.0484965	0.793354	●	female
PBANKA_0812300	conserved Plasmodium protein, unknown function	-0.0205747	0.915066	●	other
PBANKA_0812600	conserved Plasmodium protein, unknown function	0.258882	0.545547		female
PBANKA_0812700	conserved Plasmodium protein, unknown function	1.03652	1.81705e-06		other
PBANKA_0812800	GTP-binding protein, putative	-1.05745	9.30491e-07		other
PBANKA_0812900	conserved Plasmodium protein, unknown function	-0.956796	2.81215e-07		female
PBANKA_0813000	inhibitor of cysteine proteases	-0.2403	0.0527034		other
PBANKA_0813100	conserved Plasmodium protein, unknown function	0.810433	9.06398e-06		other
PBANKA_0813200	zinc finger protein, putative	-0.128801	0.560959		other
PBANKA_0813300	conserved protein, unknown function	-0.78856	1.03821e-05		female
PBANKA_0813400	alkaline phosphatase, putative	0.216655	0.455128		other
PBANKA_0813500	SAP domain-containing protein, putative	-0.335086	0.116831		other
PBANKA_0813600	conserved Plasmodium protein, unknown function	0.383692	0.058967		male
PBANKA_0813700	conserved Plasmodium protein, unknown function	-0.930542	0.032885		other
PBANKA_0813800	tRNA (adenine(58)-N(1))-methyltransferase non-catalytic subunit TRM6, putative	0.505766	0.0167116		other
PBANKA_0813900	26S proteasome regulatory subunit RPN8, putative	0.861455	0.000888195		other
PBANKA_0814000	conserved protein, unknown function	0.145679	0.403004		other
PBANKA_0814200	elongation factor 1-beta, putative	-0.0768743	0.813429		other
PBANKA_0814300	conserved protein, unknown function	-0.155845	0.396344		other
PBANKA_0814400	elongation factor, putative	-0.63235	0.105884		other
PBANKA_0814500	protein AMR4, putative	-1.23939	1.43603e-08		female
PBANKA_0814800	conserved Plasmodium protein, unknown function	-0.270218	0.58604		other
PBANKA_0815100	conserved Plasmodium protein, unknown function	-0.182164	0.371402		female
PBANKA_0815200	phospholipid or glycerol acyltransferase, putative	-0.0948349	0.62489		other
PBANKA_0815300	met-10+ like protein, putative	-0.141822	0.357905		other
PBANKA_0815400	protein KIC3, putative	-0.858027	4.87679e-05		female
PBANKA_0815500	conserved Plasmodium protein, unknown function	0.0107896	0.939349	●	male
PBANKA_0815600	transcription elongation factor 1, putative	0.243364	0.236624	●	other
PBANKA_0815700	major facilitator superfamily-related transporter, putative	-0.233718	0.269782		female
PBANKA_0815800	GINS complex subunit Psf3, putative	-0.539774	0.000225935	●	other
PBANKA_0815900	BSD-domain protein, putative	0.257965	0.191134	●	other
PBANKA_0816000	type II NADH:ubiquinone oxidoreductase	-0.390683	0.0261465		other
PBANKA_0816100	SUMO-conjugating enzyme UBC9, putative	-0.805154	0.000149861		other
PBANKA_0816200	ribonuclease H2 subunit C, putative	0.526039	9.94734e-05	●	male
PBANKA_0816300	heptatricopeptide repeat-containing protein, putative	-0.139908	0.462564		other
PBANKA_0816400	ATP-dependent 6-phosphofructokinase, putative	0.33314	0.0389398		other
PBANKA_0816600	conserved Plasmodium protein, unknown function	-0.21598	0.641081		other
PBANKA_0816700	cytochrome c oxidase subunit ApiCOX30, putative	-0.677939	0.000557128		other
PBANKA_0816800	glycolipid transfer protein, putative	-1.2985	1.89514e-18		female
PBANKA_0816900	conserved Plasmodium protein, unknown function	-1.12767	0.00053266		other
PBANKA_0817000	major facilitator superfamily domain-containing protein, putative	-0.321203	0.0139666		other
PBANKA_0817100	thioredoxin 3, putative	-0.997978	4.88642e-07		female
PBANKA_0817300	conserved Plasmodium protein, unknown function	-0.0401617	0.839569		other
PBANKA_0817600	methyltransferase, putative	0.840041	0.00698323		other
PBANKA_0817700	RNA-binding protein musashi, putative	1.04812	5.03931e-09		other
PBANKA_0817800	conserved Plasmodium protein, unknown function	-0.327127	0.106828		other
PBANKA_0817900	zinc finger protein, putative	1.44751	1.00137e-11		other
PBANKA_0818000	merozoite organizing protein, putative	-0.351338	0.00550866	●	male
PBANKA_0818100	N-glycosylase/DNA lyase, putative	0.378121	0.202892		other
PBANKA_0818200	conserved protein, unknown function	-1.00865	4.92257e-10		other
PBANKA_0818500	conserved protein, unknown function	-0.957785	1.73657e-05	●	male
PBANKA_0818600	pre-mRNA-splicing factor ATP-dependent RNA helicase PRP43, putative	0.70738	0.0015988		other
PBANKA_0818900	endoplasmic reticulum chaperone BiP, putative	0.70855	0.00751982		other
PBANKA_0819000	glideosome-associated protein 50, putative	-1.99072	1.03452e-15	●	female
PBANKA_0819100	cytochrome b5, putative	-0.35139	0.0720567		other
PBANKA_0819200	50S ribosomal protein L3, apicoplast, putative	-0.288102	0.316879		other
PBANKA_0819300	eukaryotic translation initiation factor 3 subunit F, putative	0.234818	0.340727		other
PBANKA_0819400	conserved Plasmodium protein, unknown function	-0.314092	0.144937		other
PBANKA_0819500	ATP-dependent DNA helicase Q1, putative	0.109782	0.480389		other
PBANKA_0819600	conserved Plasmodium protein, unknown function	0.396538	0.00284311		other
PBANKA_0819700	dihydrouridine synthase, putative	0.388572	0.0513037		other
PBANKA_0819800	gamma-glutamylcysteine synthetase	0.3024	0.0369778		other
PBANKA_0819900	nucleosome assembly protein	1.51103	3.11671e-14		male
PBANKA_0820000	DnaJ protein, putative	0.786341	2.55572e-07		other
PBANKA_0820100	PPPDE peptidase, putative	-0.00894179	0.967724		female
PBANKA_0820200	thioredoxin-like protein 1, putative	-0.660141	0.00964921		female
PBANKA_0820300	protein disulfide-isomerase PDI-Trans	-0.276118	0.156001	●	other
PBANKA_0820600	pyridoxal phosphate homeostasis protein, putative	0.973464	0.00381084		other
PBANKA_0820700	TLD domain-containing protein	0.689485	0.0072085		other
PBANKA_0820800	regulator of chromosome condensation-PP1-interacting protein	0.98506	0.00038805		other
PBANKA_0821000	chaperone, putative	-0.758088	0.0209738		other
PBANKA_0821100	CS domain protein, putative	0.632508	5.6279e-07		other
PBANKA_0821200	conserved Plasmodium protein, unknown function	-0.0149563	0.96877		female
PBANKA_0821400	ADP-ribosylation factor, putative	-2.20422	2.43418e-07		female
PBANKA_0821600	CRAL/TRIO domain-containing protein, putative	-0.259689	0.387534		other
PBANKA_0821700	inosine-5'-monophosphate dehydrogenase, putative	0.375188	0.124209		other
PBANKA_0821800	U4/U6 snRNA-associated-splicing factor, putative	-1.06324	4.14348e-12		other
PBANKA_0821900	ubiquitin-conjugating enzyme E2, putative	-1.18387	5.28467e-12		other
PBANKA_0822000	conserved Plasmodium protein, unknown function	-1.12369	2.32346e-08		other
PBANKA_0822200	RAP protein, putative	-0.187243	0.309743		other
PBANKA_0822300	NifU-like scaffold protein	1.14034	5.15942e-08		other
PBANKA_0822500	tetratricopeptide repeat protein, putative	0.318419	0.0880568		other
PBANKA_0822600	conserved protein, unknown function	0.355611	0.0100793		other
PBANKA_0822700	ribosome production factor 1, putative	0.250561	0.319334		other
PBANKA_0822800	conserved Plasmodium protein, unknown function	-0.0804937	0.860175		other
PBANKA_0822900	dynein intermediate chain, putative	-0.341179	0.0340058	●	male
PBANKA_0823000	ubiquitin-like protein, putative	-0.12545	0.634516		other
PBANKA_0823100	S-adenosylmethionine synthetase, putative	-0.840099	0.00933826		female
PBANKA_0823200	conserved protein, unknown function	-0.854756	2.04922e-05		female
PBANKA_0823300	para-aminobenzoic acid synthetase, putative	-0.0811267	0.690494		other
PBANKA_0823400	phosphoglycerate kinase, putative	-0.139848	0.566924		other
PBANKA_0823500	glutamine synthetase, putative	0.29361	0.0277332		other
PBANKA_0823600	pre-mRNA-splicing factor 18, putative	0.0565836	0.690589		other
PBANKA_0823700	conserved Plasmodium protein, unknown function	0.122548	0.572428		other
PBANKA_0823900	DNA-directed RNA polymerase II subunit RPB3, putative	1.07163	1.43627e-08		other
PBANKA_0824000	OTU domain-containing protein, putative	-0.717326	0.0159755		other
PBANKA_0824100	nitric oxide synthase, putative	0.190102	0.310257		other
PBANKA_0824200	perforin-like protein 3	0.133473	0.428262		female
PBANKA_0824300	conserved Plasmodium protein, unknown function	0.380419	0.109137		other
PBANKA_0824400	cyclin-dependent kinases regulatory subunit, putative	0.326423	0.0156569		other
PBANKA_0824600	conserved protein, unknown function	-1.11073	2.20021e-05		male
PBANKA_0824700	thioredoxin reductase, putative	-0.362556	0.323422	●	male
PBANKA_0824800	polyadenylate-binding protein 2, putative	-0.429918	0.27052		other
PBANKA_0824900	patatin-like phospholipase, putative	0.00799623	0.983412		other
PBANKA_0825000	conserved Plasmodium protein, unknown function	0.19989	0.438992		other
PBANKA_0825200	thiamine pyrophosphokinase, putative	-0.595487	0.0828956		other
PBANKA_0825300	conserved Plasmodium protein, unknown function	0.997183	4.76866e-12		other
PBANKA_0825400	conserved Plasmodium protein, unknown function	-0.174505	0.180815		other
PBANKA_0825500	conserved Plasmodium protein, unknown function	0.358307	0.0397794		female
PBANKA_0825600	splicing factor 3A subunit 3, putative	0.503249	0.00592863		other
PBANKA_0825700	telomeric repeat binding factor 1, putative	-1.61049	3.77719e-07	●	female
PBANKA_0825800	conserved Plasmodium protein, unknown function	-1.71555	1.23901e-25		male
PBANKA_0825900	conserved Plasmodium protein, unknown function	-0.444466	0.0131137		female
PBANKA_0826000	ribosomal RNA-processing protein 8, putative	0.988053	1.00177e-06		other
PBANKA_0826200	protein phosphatase-beta, putative	-0.517812	0.0103642		other
PBANKA_0826300	thioredoxin-like protein 2, putative	-0.592141	0.00441479		other
PBANKA_0826400	zinc binding protein (Yippee), putative	-1.89629	4.2766e-33	●	other
PBANKA_0826500	histone deacetylase 1, putative	-1.01795	1.03452e-15		other
PBANKA_0826600	regulator of nonsense transcripts 2, putative	-0.464728	0.0570946	●	other
PBANKA_0826700	parasitophorous vacuolar protein 5	0.879984	6.62067e-14		other
PBANKA_0826800	protein kinase, putative	-0.827361	2.44104e-10		other
PBANKA_0826900	protein kinase, putative	1.18377	3.67462e-05		other
PBANKA_0827100	protein kinase, putative	-0.418866	0.0360222		male
PBANKA_0827200	monocarboxylate transporter, putative	1.07367	1.64944e-05		other
PBANKA_0827300	tetratricopeptide repeat protein, putative	0.556637	8.88002e-05	●	male
PBANKA_0827400	conserved Plasmodium protein, unknown function	0.135468	0.465252		female
PBANKA_0827500	glutamine-dependent NAD(+) synthetase, putative	0.668062	0.0109237		other
PBANKA_0827600	conserved Plasmodium protein, unknown function	-0.76991	1.52095e-07		male
PBANKA_0827700	replication termination factor, putative	-0.686284	0.000815453		other
PBANKA_0827800	HSP90 co-chaperone p23, putative	0.38026	0.0679858		other
PBANKA_0827900	conserved protein, unknown function	0.24464	0.182145		other
PBANKA_0828000	zinc finger protein, putative	0.470252	0.000279391		other
PBANKA_0828100	fumarate hydratase, putative	-0.198054	0.526147		other
PBANKA_0828200	conserved Plasmodium protein, unknown function	-0.707	4.4388e-07		other
PBANKA_0828300	dynein light chain, putative	-1.51526	4.35604e-16		male
PBANKA_0828400	RNA-binding protein, putative	0.137039	0.615073		other
PBANKA_0828500	serine/threonine protein phosphatase 4	-0.156978	0.456305		female
PBANKA_0828600	cytochrome c oxidase subunit 5B, putative	-0.495423	0.0867473		other
PBANKA_0828700	phosphatidylserine decarboxylase, putative	0.289157	0.0770908		other
PBANKA_0828800	cytochrome c oxidase subunit 6B, putative	-3.30809	1.46978e-134		female
PBANKA_0828900	conserved Plasmodium protein, unknown function	-0.255427	0.0984703	●	male
PBANKA_0828950	conserved Plasmodium protein, unknown function	-0.16195	0.730353	●	male
PBANKA_0829000	conserved Plasmodium protein, unknown function	-0.169962	0.304228		other
PBANKA_0829100	conserved Plasmodium protein, unknown function	-0.0551094	0.758632		other
PBANKA_0829200	conserved protein, unknown function	0.422977	0.0019133		other
PBANKA_0829300	conserved Plasmodium protein, unknown function	-0.366902	0.0447984		other
PBANKA_0829400	conserved Plasmodium protein, unknown function	-1.98929	1.2957e-07		other
PBANKA_0829700	guanylate kinase, putative	-0.504865	0.000165637		male
PBANKA_0829800	transcription initiation factor TFIID subunit 7, putative	0.258754	0.0621636		other
PBANKA_0829900	conserved protein, unknown function	-0.907129	1.11546e-05		other
PBANKA_0830000	RNA-binding protein, putative	0.128505	0.37787		other
PBANKA_0830200	high molecular weight rhoptry protein 2	1.87811	7.56862e-21		other
PBANKA_0830300	CH domain-containing protein, putative	-0.692054	0.0443873		other
PBANKA_0830400	G2 protein	-0.787817	0.00835862	●	female
PBANKA_0830450	conserved Plasmodium protein, unknown function	0.0817847	0.560091		other
PBANKA_0830500	conserved Plasmodium protein, unknown function	0.564726	0.156389		other
PBANKA_0830600	conserved Plasmodium protein, unknown function	-0.293417	0.387544		other
PBANKA_0830700	procollagen lysine 5-dioxygenase, putative	0.275912	0.119981		female
PBANKA_0830800	heptatricopeptide repeat-containing protein, putative	0.288886	0.370275		other
PBANKA_0830900	leucine-rich repeat protein	-0.10212	0.595193		male
PBANKA_0831000	merozoite surface protein 1	2.68848	5.97418e-25	●	other
PBANKA_0831100	zinc finger protein, putative	0.0777195	0.6235		other
PBANKA_0831200	diacylglycerol kinase, putative	0.547121	6.62112e-05		other
PBANKA_0831300	peptidyl-prolyl cis-trans isomerase, putative	0.462624	0.00521442		other
PBANKA_0831400	conserved Plasmodium protein, unknown function	-0.141479	0.629235		other
PBANKA_0831500	conserved Plasmodium protein, unknown function	0.305362	0.0707724		other
PBANKA_0831600	conserved Plasmodium protein, unknown function	0.945554	0.000933363		other
PBANKA_0831700	NifU-like protein, putative	-0.210406	0.3021		other
PBANKA_0831800	elongation factor Tu, putative	-0.811639	0.00243218		other
PBANKA_0831900	nucleolar protein Nop52, putative	0.177968	0.571361		other
PBANKA_0832000	selenoprotein, putative	-2.15844	2.23056e-10		other
PBANKA_0832200	PUB domain-containing protein, putative	1.06583	0.000229168		other
PBANKA_0832300	conserved Plasmodium protein, unknown function	-0.656324	0.00979221		other
PBANKA_0832400	conserved protein, unknown function	-0.0430423	0.913396		male
PBANKA_0832500	PIH1 domain-containing protein, putative	-0.400402	0.011014		male
PBANKA_0832600	proteasome subunit beta type-6, putative	0.117128	0.542243		other
PBANKA_0832700	adenylate kinase-like protein 2, putative	-0.502649	0.209066		male
PBANKA_0832800	conserved Plasmodium protein, unknown function	1.15977	0.000189945		other
PBANKA_0832900	protein MAM3, putative	0.913229	0.000157633		other
PBANKA_0833000	profilin	-1.81806	3.31107e-17	●	other
PBANKA_0833100	M18 aspartyl aminopeptidase, putative	0.612188	0.00278677		other
PBANKA_0833200	peptide chain release factor 1, putative	-0.0650715	0.766334		other
PBANKA_0833300	palmitoyltransferase DHHC6, putative	-0.333285	0.0156087		other
PBANKA_0833400	apicoplast ribosomal protein S6, putative	-0.22499	0.364091		other
PBANKA_0833600	importin alpha re-exporter, putative	0.182187	0.467954		other
PBANKA_0833700	conserved Plasmodium protein, unknown function	-1.98701	6.14791e-15		male
PBANKA_0833800	CSTF domain-containing protein, putative	0.148305	0.330934		other
PBANKA_0833900	conserved Plasmodium protein, unknown function	-0.278064	0.0668531		other
PBANKA_0834000	calcyclin-binding protein, putative	-0.41218	0.00201136		other
PBANKA_0834100	conserved Plasmodium protein, unknown function	-0.451356	0.0078589		other
PBANKA_0834200	conserved Plasmodium protein, unknown function	-0.208514	0.27029		other
PBANKA_0834300	gamma-tubulin complex component, putative	-0.92788	1.70616e-13	●	male
PBANKA_0834400	mitochondrial-processing peptidase subunit beta, putative	-0.0445957	0.856322		other
PBANKA_0834500	conserved Plasmodium protein, unknown function	-1.44863	3.32448e-29	●	other
PBANKA_0834600	tubulin delta chain, putative	-1.26593	4.98443e-32	●	male
PBANKA_0834700	conserved Plasmodium protein, unknown function	-0.643185	0.000114005		other
PBANKA_0834800	histidine--tRNA ligase, putative	-0.484216	0.0321057		other
PBANKA_0834900	TFIIH basal transcription factor complex helicase XPD subunit, putative	0.210277	0.107398		other
PBANKA_0835000	conserved protein, unknown function	-0.60927	0.00428426		other
PBANKA_0835100	ATP synthase-associated protein, putative	-0.506707	0.0129857		other
PBANKA_0835200	AP2 domain transcription factor, putative	-0.144166	0.628126		other
PBANKA_0835300	V-type proton ATPase subunit E, putative	-0.45158	0.00465168		other
PBANKA_0835400	conserved Plasmodium protein, unknown function	-1.28887	5.52996e-07		female
PBANKA_0835500	UBX domain-containing protein, putative	-0.0404563	0.851491		female
PBANKA_0835600	cAMP-dependent protein kinase catalytic subunit, putative	0.148201	0.641081		male
PBANKA_0835800	U2 small nuclear ribonucleoprotein B'', putative	0.279996	0.48584		other
PBANKA_0835900	protein kish, putative	-0.478109	0.126804		other
PBANKA_0836000	vacuolar protein sorting-associated protein 33, putative	0.560033	2.23513e-07		other
PBANKA_0836100	phosphatidylinositol N-acetylglucosaminyltransferase subunit P, putative	-0.907191	0.0423515		other
PBANKA_0836200	conserved Plasmodium protein, unknown function	1.52525	3.14663e-19		other
PBANKA_0836300	cytoadherence linked asexual protein 9	0.467403	0.0019935		other
PBANKA_0836400	Plasmodium exported protein, unknown function	-0.300699	0.551635	●	other
PBANKA_0901100	serine/threonine protein kinase, putative	0.832396	1.80476e-06		other
PBANKA_0901200	peroxisome assembly protein 22, putative	-1.59626	1.44552e-10		other
PBANKA_0901300	membrane associated erythrocyte binding-like protein	-0.485398	0.0420034		other
PBANKA_0901400	ATP synthase subunit delta, mitochondrial, putative	0.0667458	0.809069		other
PBANKA_0901500	conserved Plasmodium protein, unknown function	0.139538	0.505832		other
PBANKA_0901700	conserved Plasmodium protein, unknown function	-1.95938	3.53066e-28		other
PBANKA_0901800	conserved Plasmodium protein, unknown function	1.0709	7.4129e-10		other
PBANKA_0901900	tubulin--tyrosine ligase, putative	0.540724	0.0101623		female
PBANKA_0902000	dynein light chain, putative	0.093222	0.812709		male
PBANKA_0902200	protein YIPF6, putative	-0.9499	2.93348e-05		other
PBANKA_0902300	conserved Plasmodium protein, unknown function	0.665936	0.00521442	●	female
PBANKA_0902400	kinesin-X4, putative	-1.23487	1.04645e-13		male
PBANKA_0902500	oocyst rupture protein 1	0.240791	0.0427692		other
PBANKA_0902600	leucine-rich repeat protein	-0.828805	0.00606228		male
PBANKA_0902700	conserved Plasmodium protein, unknown function	-1.09258	2.21992e-06		other
PBANKA_0902900	PH-like domain-containing protein, putative	-0.654983	0.0749542		female
PBANKA_0903000	ribosome assembly protein 4, putative	-0.116801	0.572089		other
PBANKA_0903100	conserved Plasmodium protein, unknown function	0.511652	0.00610337		male
PBANKA_0903200	conserved Plasmodium protein, unknown function	-1.04367	0.00115519		other
PBANKA_0903300	bicoid-interacting protein BIN3, putative	-0.669563	3.54146e-05		other
PBANKA_0903400	TMEM65 domain-containing protein, putative	0.0670694	0.598515		other
PBANKA_0903600	dynamin-like protein, putative	0.160048	0.439264		other
PBANKA_0903700	cysteine-rich PDZ-binding protein, putative	-1.2048	1.38159e-09	●	other
PBANKA_0903800	serine/threonine protein kinase, putative	-0.181975	0.273423		female
PBANKA_0903900	coatomer subunit gamma, putative	0.789982	5.12843e-05		other
PBANKA_0904000	conserved Plasmodium protein, unknown function	-1.99408	1.08945e-13		female
PBANKA_0904100	ras-related protein Rab-6	0.38263	0.160389		other
PBANKA_0904200	conserved Plasmodium protein, unknown function	0.239283	0.384184		female
PBANKA_0904300	apicoplast import protein Tic20, putative	-1.69719	7.04728e-25		female
PBANKA_0904400	transcription initiation factor IIF subunit beta, putative	0.878253	1.6233e-07		other
PBANKA_0904500	SUMO-activating enzyme subunit 1, putative	-0.360032	0.00466253	●	other
PBANKA_0904600	conserved Plasmodium protein, unknown function	0.298174	0.136834		male
PBANKA_0904700	60S ribosomal protein L41, putative	-0.985582	0.000407475		other
PBANKA_0904800	conserved Plasmodium protein, unknown function	-0.27094	0.163585	●	male
PBANKA_0904900	mitochondrial large subunit ribosomal protein, putative	-3.1367	3.76523e-52		other
PBANKA_0905000	40S ribosomal protein S21, putative	-1.74341	1.47669e-08		other
PBANKA_0905100	ATP-dependent (S)-NAD(P)H-hydrate dehydratase, putative	0.750624	0.000125439		other
PBANKA_0905200	oocyst capsule protein Cap93	0.184058	0.434222		other
PBANKA_0905300	conserved Plasmodium protein, unknown function	0.0513059	0.739572		other
PBANKA_0905400	conserved Plasmodium protein, unknown function	-0.304928	0.425062		other
PBANKA_0905500	conserved Plasmodium protein, unknown function	0.201746	0.42527	●	male
PBANKA_0905600	translation initiation factor eIF-1A, putative	-0.78313	0.0429409		other
PBANKA_0905700	DNA-directed RNA polymerases I and III subunit RPAC1, putative	-0.0307868	0.904695		other
PBANKA_0905800	DnaJ protein, putative	-0.667243	0.00307243		other
PBANKA_0905900	AP2 domain transcription factor AP2-O	0.146981	0.587383		female
PBANKA_0906000	alpha/beta hydrolase, putative	0.0427653	0.872263		other
PBANKA_0906100	conserved Plasmodium protein, unknown function	0.219074	0.272336		female
PBANKA_0906200	ATP synthase-associated protein, putative	0.332033	0.170751		other
PBANKA_0906400	60S ribosomal protein L35ae, putative	-1.82745	1.37709e-10		other
PBANKA_0906500	60S ribosomal protein L28, putative	0.228681	0.656885		other
PBANKA_0906600	coproporphyrinogen-III oxidase, putative	-0.430001	0.00158818		other
PBANKA_0906700	conserved Plasmodium protein, unknown function	-0.224859	0.040737	●	other
PBANKA_0906900	conserved Plasmodium protein, unknown function	0.416971	0.0703437	●	other
PBANKA_0907000	heptatricopeptide repeat-containing protein, putative	0.23594	0.237543		female
PBANKA_0907100	inner membrane complex protein 1b	-0.182107	0.389698		female
PBANKA_0907200	EELM2 domain-containing protein, putative	0.00934045	0.973836		other
PBANKA_0907300	OTU domain-containing protein, putative	-0.250016	0.353912		other
PBANKA_0907400	dolichol-phosphate mannosyltransferase, putative	-0.580847	0.0382098		other
PBANKA_0907500	conserved Plasmodium protein, unknown function	-0.195712	0.267882		male
PBANKA_0907600	phosphatidylinositol N-acetylglucosaminyltransferase subunit H, putative	-1.30574	0.00828844		other
PBANKA_0907700	apical polar ring protein APR1, putative	0.476567	0.00222045		other
PBANKA_0907800	ATP synthase-associated protein, putative	-1.36378	9.18294e-11	●	other
PBANKA_0907900	conserved Plasmodium protein, unknown function	-0.110169	0.641125	●	female
PBANKA_0908000	conserved Plasmodium protein, unknown function	0.37918	0.153638		other
PBANKA_0908100	NdP1 protein, putative	-0.148128	0.434057		other
PBANKA_0908200	conserved Plasmodium protein, unknown function	0.724299	0.000135442		other
PBANKA_0908300	chromo domain-containing protein, putative	0.80123	4.17346e-13		other
PBANKA_0908400	conserved Plasmodium protein, unknown function	0.00802196	0.980014		other
PBANKA_0908500	myosin K	-0.62019	0.001677	●	other
PBANKA_0908600	conserved Plasmodium protein, unknown function	-1.44019	1.97965e-17		other
PBANKA_0908700	P-loop containing nucleoside triphosphate hydrolase, putative	-0.548512	0.00986857	●	other
PBANKA_0908800	conserved Plasmodium protein, unknown function	-0.646385	5.35088e-05	●	male
PBANKA_0908900	V-type proton ATPase subunit F, putative	-0.656242	0.000480103		other
PBANKA_0909100	ER membrane protein complex subunit 8, putative	-0.817251	0.015655		other
PBANKA_0909200	conserved Plasmodium protein, unknown function	0.428774	0.00191038		other
PBANKA_0909300	adrenodoxin reductase, putative	-0.266423	0.190412		other
PBANKA_0909400	conserved Plasmodium protein, unknown function	0.240712	0.189639		other
PBANKA_0909500	AAA family ATPase, putative	-0.128839	0.586309		female
PBANKA_0909600	AP2 domain transcription factor AP2-G5, putative	0.81906	2.91889e-15		other
PBANKA_0909700	VPS9 domain-containing protein, putative	-2.24946	5.59559e-05		other
PBANKA_0909900	WD repeat-containing protein, putative	0.322215	0.0244243		other
PBANKA_0910000	protein KIC5, putative	-0.240063	0.0874884	●	male
PBANKA_0910100	beta-catenin-like protein 1, putative	0.496733	0.0217984		other
PBANKA_0910200	protein phosphatase PPM2	0.331206	0.0878264		other
PBANKA_0910300	guanylyl cyclase alpha, putative	0.411233	0.0343179		other
PBANKA_0910350	conserved protein, unknown function	0.369601	0.147244		other
PBANKA_0910600	ubiquitin-related modifier 1, putative	-0.130365	0.802739		other
PBANKA_0910700	conserved Plasmodium protein, unknown function	0.601319	0.00729958		other
PBANKA_0910800	conserved Plasmodium protein, unknown function	-0.369521	0.0967496		male
PBANKA_0910900	sporozoite surface protein essential for liver stage development	-1.1294	3.321e-05		male
PBANKA_0911000	calcium-binding protein, putative	-1.7063	7.62019e-20	●	male
PBANKA_0911100	conserved Plasmodium protein, unknown function	-2.13159	9.47989e-22	●	male
PBANKA_0911200	ribosomal protein S14, apicoplast, putative	-1.58047	1.52585e-14		other
PBANKA_0911300	UVB-resistance protein UVR8 homologue, putative	-0.178752	0.477314		other
PBANKA_0911400	CLPTM1 domain-containing protein, putative	-0.170722	0.314208		other
PBANKA_0911500	apical exonemal protein, putative	-0.241611	0.197205		other
PBANKA_0911600	ribosomal protein S9, mitochondrial, putative	-0.29471	0.233148		other
PBANKA_0911700	subtilisin-like protease 2	-0.116137	0.55044		male
PBANKA_0911800	DnaJ protein, putative	0.86062	0.000728918		other
PBANKA_0911900	armadillo-interacting protein AIP, putative	0.785826	2.69725e-05		other
PBANKA_0912000	conserved Plasmodium protein, unknown function	0.531097	0.000170395		other
PBANKA_0912100	casein kinase 1, putative	0.100718	0.529669	●	other
PBANKA_0912300	tudor staphylococcal nuclease, putative	0.932723	3.88358e-14		other
PBANKA_0912400	conserved Plasmodium protein, unknown function	-0.278011	0.167219		female
PBANKA_0912500	conserved Plasmodium protein, unknown function	0.0802117	0.73183		female
PBANKA_0912600	conserved Plasmodium protein, unknown function	0.588776	0.00141608		male
PBANKA_0912700	3-oxo-5-alpha-steroid 4-dehydrogenase, putative	0.0594663	0.856322		other
PBANKA_0912800	conserved Plasmodium protein, unknown function	-0.0243531	0.940914		other
PBANKA_0912900	conserved Plasmodium protein, unknown function	-0.704281	0.272306		other
PBANKA_0913000	condensin-2 complex subunit D3, putative	-0.58206	0.000411953		male
PBANKA_0913100	conserved protein, unknown function	-0.324297	0.0306913		other
PBANKA_0913200	conserved Plasmodium membrane protein, unknown function	-0.774094	4.79965e-08		other
PBANKA_0913400	protein phosphatase PPM8	0.854165	4.02492e-09		other
PBANKA_0913600	conserved Plasmodium protein, unknown function	-0.873154	7.62128e-06	●	male
PBANKA_0913700	coatomer subunit delta, putative	0.557857	0.000394393		other
PBANKA_0913800	DNA-directed RNA polymerase I subunit RPA2, putative	0.605916	0.000248712		other
PBANKA_0913900	alpha/beta hydrolase, putative	0.151108	0.383595		other
PBANKA_0914000	WPP motif-containing protein, putative	-0.335526	0.232699		other
PBANKA_0914100	erythrocyte membrane and merozoite antigen EMMA1, putative	0.565389	0.00110841		other
PBANKA_0914200	conserved Plasmodium protein, unknown function	0.521305	0.000668595		other
PBANKA_0914300	protein disulfide-isomerase, putative	0.997943	1.16412e-06		other
PBANKA_0914400	heat shock protein 70, putative	0.650102	0.0154489		other
PBANKA_0914500	conserved Plasmodium protein, unknown function	0.355904	0.0206041		other
PBANKA_0914600	RNA (uracil-5-)methyltransferase, putative	0.415792	0.00138144		female
PBANKA_0914700	FHA domain-containing protein, putative	0.707775	0.00157221		other
PBANKA_0914900	conserved protein, unknown function	-0.0069879	0.983412		other
PBANKA_0915000	apical membrane antigen 1	1.94166	2.26546e-06		other
PBANKA_0915100	LEM3/CDC50 family protein, putative	2.33197	2.74533e-17		other
PBANKA_0915200	conserved Plasmodium protein, unknown function	2.40948	4.72995e-22		other
PBANKA_0915300	conserved Plasmodium protein, unknown function	0.339135	0.220008		other
PBANKA_0915400	conserved Plasmodium protein, unknown function	-0.723192	0.00306192		female
PBANKA_0915500	glycine cleavage system H protein, putative	-0.944444	0.0332577		other
PBANKA_0915600	aquaglyceroporin	-1.55683	2.53359e-16		other
PBANKA_0915700	50S ribosomal protein L2, putative	-0.508877	0.192453		other
PBANKA_0915800	pre-mRNA-splicing factor 38A, putative	-0.28236	0.215883		other
PBANKA_0916100	nucleic acid binding protein, putative	0.212113	0.580759	●	male
PBANKA_0916200	T-complex protein 1 subunit alpha, putative	0.757851	1.27502e-05		other
PBANKA_0916400	ubiquitin-like protein, putative	0.219366	0.0967866	●	other
PBANKA_0916600	oxysterol-binding protein, putative	0.134832	0.260054		other
PBANKA_0916650	conserved Plasmodium protein, unknown function	-0.57984	0.00336164		female
PBANKA_0916700	conserved Plasmodium protein, unknown function	-0.785281	2.9485e-07		female
PBANKA_0916900	conserved Plasmodium protein, unknown function	-0.122794	0.549881		other
PBANKA_0917000	conserved Plasmodium protein, unknown function	-0.380382	0.0330947		male
PBANKA_0917100	serpentine receptor 1, putative	-0.20562	0.22984		other
PBANKA_0917200	RNA-binding protein s1, putative	-0.919068	0.00332779		other
PBANKA_0917400	armadillo repeat protein PF16	-0.180484	0.263776	●	male
PBANKA_0917500	structural maintenance of chromosomes protein 1, putative	0.326227	0.104222		other
PBANKA_0917700	methyltransferase, putative	0.111528	0.527694		other
PBANKA_0917800	conserved oligomeric Golgi complex subunit 2, putative	-0.458865	0.172117		other
PBANKA_0917900	26S protease regulatory subunit 6A, putative	-0.362374	0.168102		other
PBANKA_0918000	60S acidic ribosomal protein P0, putative	-0.45362	0.12605		other
PBANKA_0918100	60S ribosomal protein L38, putative	0.342982	0.548202		other
PBANKA_0918300	major facilitator superfamily-related transporter, putative	0.11321	0.362669		other
PBANKA_0918400	conserved Plasmodium protein, unknown function	-0.411013	0.109908		other
PBANKA_0918500	conserved Plasmodium protein, unknown function	-1.26572	2.83928e-06		other
PBANKA_0918600	phosphatidylinositol-4-phosphate 5-kinase, putative	-0.139921	0.554962		other
PBANKA_0918800	rRNA (cytosine-C(5))-methyltransferase, putative	0.0489221	0.82334		other
PBANKA_0918900	conserved Plasmodium protein, unknown function	0.831865	7.09619e-05		other
PBANKA_0919000	26S proteasome regulatory subunit RPN7, putative	1.15964	7.25746e-07		other
PBANKA_0919100	parasitophorous vacuolar protein 1	0.837921	0.000193371		other
PBANKA_0919300	spermidine synthase, putative	-0.0918735	0.809069		other
PBANKA_0919400	conserved protein, unknown function	-0.658151	0.0146509		other
PBANKA_0919600	CCR4-NOT transcription complex subunit 2, putative	0.0724974	0.856392		other
PBANKA_0919700	Fe-S cluster assembly factor HCF101, putative	-0.288031	0.0374712		other
PBANKA_0919800	bifunctional farnesyl/geranylgeranyl diphosphate synthase, putative	-0.387549	0.0319714		other
PBANKA_0919900	ATP-dependent 6-phosphofructokinase, putative	0.134329	0.378694		female
PBANKA_0920000	multiprotein-bridging factor 1, putative	0.202175	0.192528		other
PBANKA_0920100	prefoldin subunit 5, putative	0.42486	0.132363		other
PBANKA_0920300	conserved Plasmodium protein, unknown function	0.0768409	0.669895		other
PBANKA_0920400	conserved Plasmodium protein, unknown function	0.513107	9.24019e-07		other
PBANKA_0920500	conserved Plasmodium protein, unknown function	0.427014	0.00156364		other
PBANKA_0920600	TFIIS central domain-containing protein, putative	0.068454	0.82994		other
PBANKA_0920700	conserved Plasmodium protein, unknown function	-0.569511	0.000378571		male
PBANKA_0920800	CRAL/TRIO domain-containing protein, putative	-1.13882	8.09938e-12		other
PBANKA_0920900	protein disulfide-isomerase, putative	0.127837	0.498499		other
PBANKA_0921000	conserved Plasmodium protein, unknown function	-0.792239	0.0418656		other
PBANKA_0921100	tRNA (guanine-N(7)-)-methyltransferase, putative	0.943142	0.00243218		female
PBANKA_0921200	conserved Plasmodium protein, unknown function	-2.20335	1.18422e-50		other
PBANKA_0921300	deoxyuridine 5'-triphosphate nucleotidohydrolase, putative	-0.192084	0.332615		male
PBANKA_0921400	protein phosphatase, putative	1.63845	5.96751e-20		other
PBANKA_0921500	small nuclear ribonucleoprotein F, putative	-0.956608	1.03337e-05		other
PBANKA_0921600	alternative splicing factor SR-MG	0.532591	0.00743156		other
PBANKA_0921700	conserved Plasmodium protein, unknown function	0.48074	0.00663448		female
PBANKA_0921800	steryl ester hydrolase, putative	0.87015	5.47426e-10		other
PBANKA_0921900	WD repeat-containing protein, putative	1.41771	9.38409e-11		other
PBANKA_0922000	DnaJ protein, putative	0.533061	0.00217266		other
PBANKA_0922100	40S ribosomal protein S18, putative	-0.0446846	0.807349		other
PBANKA_0922200	autophagy-related protein 7, putative	-0.808807	0.000475752		other
PBANKA_0922300	threonine--tRNA ligase, putative	0.196109	0.361244		other
PBANKA_0922400	XTBD domain-containing protein, putative	-0.745417	0.0323858		other
PBANKA_0922500	kelch domain-containing protein, putative	1.06276	2.71347e-05		other
PBANKA_0922600	kelch domain-containing protein, putative	0.810017	0.000368862		other
PBANKA_0922700	respiratory chain complex 4 associated protein 1, putative	-1.93798	4.20622e-18	●	other
PBANKA_0922800	small nuclear ribonucleoprotein Sm D1, putative	-0.190616	0.25915		other
PBANKA_0922900	mitochondrial import inner membrane translocase subunit TIM44, putative	-0.107282	0.4549		other
PBANKA_0923000	DNA-directed RNA polymerase, putative	0.444601	0.00155145		other
PBANKA_0923100	ubiquitin-like domain-containing protein, putative	-1.16998	7.43496e-19		other
PBANKA_0923200	ATP synthase F0 subunit b-like protein, putative	-0.697953	7.09037e-05		other
PBANKA_0923300	conserved protein, unknown function	-2.02993	3.75583e-25		female
PBANKA_0923400	60S ribosomal protein L35, putative	-0.0959161	0.62669		other
PBANKA_0923500	ribosome biogenesis regulatory protein, putative	-0.312888	0.447631		other
PBANKA_0923600	GrpE protein homolog, mitochondrial, putative	-0.712129	0.0191095		other
PBANKA_0923700	ethanolamine kinase, putative	0.796851	2.30107e-07		other
PBANKA_0923900	U6 snRNA-associated Sm-like protein LSm1, putative	0.368595	0.171702		other
PBANKA_0924000	conserved protein, unknown function	0.317648	0.182239		other
PBANKA_0924100	thioredoxin-like protein, putative	0.0665534	0.838016		other
PBANKA_0924300	endoplasmic reticulum oxidoreductin, putative	0.00198361	0.990855		other
PBANKA_0924400	13 kDa ribonucleoprotein-associated protein, putative	-0.0528065	0.897435		other
PBANKA_0924500	structural maintenance of chromosomes protein 5, putative	1.31598	3.3228e-11		other
PBANKA_0924600	ribosomal protein L37, mitochondrial, putative	-1.34843	2.33656e-06		other
PBANKA_0924700	RAP protein, putative	-0.176355	0.183069		other
PBANKA_0924800	golgi protein 2	0.720719	9.31347e-10		other
PBANKA_0924900	eukaryotic peptide chain release factor GTP-binding subunit, putative	0.326411	0.083184		other
PBANKA_0925000	RING zinc finger protein, putative	-0.530266	0.00258622		other
PBANKA_0925100	leucine-rich repeat protein	-0.490958	0.0275182		male
PBANKA_0925200	calcium-dependent protein kinase 7	0.489879	2.88966e-05		other
PBANKA_0925300	conserved Plasmodium protein, unknown function	0.612296	3.45033e-07		other
PBANKA_0925400	dynein heavy chain, putative	0.678224	0.1542	●	male
PBANKA_0925500	calcium-dependent protein kinase 6	0.461718	8.98646e-05		other
PBANKA_0925600	conserved Plasmodium protein, unknown function	1.03381	1.5157e-06		other
PBANKA_0925700	conserved Plasmodium protein, unknown function	-0.710152	9.36119e-08		male
PBANKA_0925800	protein KIC10, putative	0.51894	0.00138847		other
PBANKA_0925900	conserved Plasmodium protein, unknown function	0.443004	0.00565567		other
PBANKA_0926100	JmjC domain-containing protein 3, putative	0.585253	0.0380631		other
PBANKA_0926200	GPI transamidase component GPI16	0.420274	0.00961094		other
PBANKA_0926300	conserved protein, unknown function	0.114974	0.682695		other
PBANKA_0926400	serine/threonine protein kinase, putative	0.692598	1.33133e-06		other
PBANKA_0926500	peptidase M16, putative	0.223341	0.365367		female
PBANKA_0926600	protein GCN20, putative	0.520861	0.00238432		other
PBANKA_0926700	exported protein 1	-0.565784	0.00393285		other
PBANKA_0926800	conserved protein, unknown function	-0.0110263	0.962807		other
PBANKA_0926900	WD repeat-containing protein, putative	-0.168398	0.565601	●	other
PBANKA_0927000	tyrosine kinase-like protein, putative	0.38584	0.0220188		other
PBANKA_0927100	conserved protein, unknown function	-2.09667	4.6261e-12		other
PBANKA_0927200	conserved protein, unknown function	0.545513	2.19437e-05		other
PBANKA_0927300	palmitoyltransferase DHHC3	-0.848516	7.02386e-07	●	female
PBANKA_0927400	heat shock factor-binding protein 1, putative	-0.0371138	0.878729		male
PBANKA_0927500	conserved Plasmodium protein, unknown function	0.698382	8.1152e-05		male
PBANKA_0927600	conserved Plasmodium protein, unknown function	0.0829619	0.717949		female
PBANKA_0927700	DDRGK domain-containing protein, putative	0.794844	2.8621e-06		male
PBANKA_0927800	tRNA nucleotidyltransferase, putative	0.949686	1.82293e-07		male
PBANKA_0927900	CorA-like Mg2+ transporter protein, putative	0.190368	0.463788		other
PBANKA_0928000	conserved Plasmodium protein, unknown function	-1.0146	0.00190484		other
PBANKA_0928100	phosphoglycerate mutase, putative	0.165883	0.596267		other
PBANKA_0928200	conserved protein, unknown function	0.0129488	0.975266		other
PBANKA_0928300	protein transport protein SEC16, putative	0.298443	0.0353909		male
PBANKA_0928400	conserved Plasmodium protein, unknown function	0.427411	0.105369		other
PBANKA_0928500	ATP-dependent zinc metalloprotease FTSH, putative	-0.313893	0.194995		other
PBANKA_0928600	AP-4 complex subunit mu, putative	-0.0419283	0.874097		other
PBANKA_0928700	ubiquitin-protein ligase, putative	0.0350771	0.853042		other
PBANKA_0928800	splicing factor U2AF small subunit, putative	-0.127208	0.70847		other
PBANKA_0928900	conserved protein, unknown function	-1.38947	1.17629e-06		other
PBANKA_0929000	tRNA m(1)G methyltransferase, putative	0.496882	0.103747		other
PBANKA_0929100	acyl-CoA-binding protein, putative	-0.984909	0.00019585		other
PBANKA_0929200	conserved protein, unknown function	-1.14513	4.06537e-10	●	other
PBANKA_0929300	actin-related protein 2/3 complex subunit 1, putative	-0.490584	0.00039454	●	other
PBANKA_0929400	myosin light chain B	0.720332	0.000100225	●	female
PBANKA_0929500	histone acetyltransferase MYST, putative	-0.0524224	0.784299		other
PBANKA_0929600	nucleolar protein 56, putative	0.504799	0.00123951		other
PBANKA_0929700	haloacid dehalogenase-like hydrolase, putative	-0.751466	3.25985e-06	●	other
PBANKA_0929800	insulinase, putative	0.510713	0.000238762		other
PBANKA_0929900	heat shock protein 90, putative	-0.0904797	0.672476		other
PBANKA_0930000	AP-1 complex subunit sigma, putative	-1.38927	2.06406e-07		other
PBANKA_0930100	conserved Plasmodium protein, unknown function	0.313878	0.115039		other
PBANKA_0930200	DNA mismatch repair protein MLH, putative	0.102616	0.421442		other
PBANKA_0930300	GTP-binding nuclear protein RAN/TC4, putative	0.58999	0.0441974		other
PBANKA_0930400	peptidyl-tRNA hydrolase ICT1, putative	-0.721187	0.000836478		other
PBANKA_0930500	tyrosine--tRNA ligase, putative	0.0801609	0.688755		other
PBANKA_0930600	conserved Plasmodium protein, unknown function	0.493101	0.155845		other
PBANKA_0930700	conserved protein, unknown function	-0.997959	4.00754e-12		other
PBANKA_0930900	ubiquitin carboxyl-terminal hydrolase UCH54, putative	-0.110459	0.583805	●	other
PBANKA_0931100	conserved protein, unknown function	-1.18116	1.57709e-08	●	other
PBANKA_0931200	heat shock protein 101	1.01716	9.32456e-07		other
PBANKA_0931300	dipeptidyl aminopeptidase 1, putative	0.622282	0.00495473		other
PBANKA_0931500	folate transporter 2	-0.749014	0.000120535		female
PBANKA_0931600	guanine nucleotide-exchange factor SEC12, putative	0.14268	0.418264		other
PBANKA_0931700	peptidyl-prolyl cis-trans isomerase, putative	-0.326795	0.146444		other
PBANKA_0931800	pyridoxine biosynthesis protein PDX2, putative	-0.484637	0.0135866		other
PBANKA_0931900	serine esterase, putative	0.19827	0.152606		other
PBANKA_0932000	rhoptry neck protein 4	1.25116	3.51042e-05		other
PBANKA_0932100	palmitoyltransferase DHHC9	-0.901558	0.000194825		other
PBANKA_0932200	peptidyl-prolyl cis-trans isomerase, putative	-1.49819	4.28101e-15		other
PBANKA_0932300	AP2 domain transcription factor, putative	-1.60349	2.83975e-20		other
PBANKA_0932400	berghepain-2	1.26401	7.26403e-08		other
PBANKA_0932500	histone-lysine N-methyltransferase SET7, putative	-1.00194	0.00118997	●	female
PBANKA_0932600	conserved protein, unknown function	-1.16324	0.000354295		female
PBANKA_0932700	conserved protein, unknown function	-1.42335	8.25118e-15		other
PBANKA_0932800	filamin domain-containing protein, putative	0.636335	8.70903e-08		other
PBANKA_0932900	glycerol-3-phosphate dehydrogenase, putative	-0.436636	0.182324		other
PBANKA_0933000	cyclin-dependent-like kinase CLK3, putative	-0.440822	0.00172669		other
PBANKA_0933200	conserved Plasmodium protein, unknown function	0.213547	0.210707		other
PBANKA_0933300	RAP protein, putative	0.504013	0.000625988		other
PBANKA_0933400	GTPase-activating protein, putative	-0.194782	0.416501		other
PBANKA_0933500	rhomboid protease ROM1	-0.617865	4.07132e-08		other
PBANKA_0933600	dynein light chain Tctex-type, putative	-0.601061	0.000745948	●	male
PBANKA_0933700	mitogen-activated protein kinase 2	-0.714029	0.0379728	●	male
PBANKA_0933800	conserved Plasmodium protein, unknown function	-0.649448	0.000324585	●	other
PBANKA_0933900	glyoxalase I, putative	-0.624517	0.000108425		other
PBANKA_0934000	conserved Plasmodium protein, unknown function	-0.081947	0.732865		other
PBANKA_0934100	GTP-binding protein, putative	-0.714819	4.37983e-05		other
PBANKA_0934200	ubiquitin domain-containing protein DSK2, putative	-0.585516	0.041312		other
PBANKA_0934300	UDP-galactose transporter, putative	-0.513568	0.00061358		other
PBANKA_0934400	conserved Plasmodium protein, unknown function	-0.236423	0.515738		other
PBANKA_0934500	protein tyrosine phosphatase	-0.518545	0.029366		other
PBANKA_0934700	conserved protein, unknown function	-1.22503	3.26647e-06	●	male
PBANKA_0934800	conserved protein, unknown function	-1.02394	0.000434874		male
PBANKA_0935000	ATPase, putative	0.287024	0.140656		male
PBANKA_0935200	nucleic acid binding protein, putative	-0.13564	0.625656		other
PBANKA_0935500	conserved Plasmodium protein, unknown function	1.09598	1.59791e-19		other
PBANKA_0935600	conserved protein, unknown function	-2.00123	1.01742e-06		other
PBANKA_0935700	Josephin domain-containing protein, putative	-0.883674	0.000409208		other
PBANKA_0935800	peptidyl-prolyl cis-trans isomerase, putative	-0.643279	0.0211372	●	other
PBANKA_0935900	conserved Plasmodium protein, unknown function	0.45191	0.0845347	●	other
PBANKA_0936000	endonuclease/exonuclease/phosphatase family protein, putative	0.122944	0.518667		female
PBANKA_0936100	acylphosphatase, putative	0.387341	0.239878		other
PBANKA_0936300	protein transport protein BOS1, putative	-0.667258	0.000666236		other
PBANKA_0936400	conserved protein, unknown function	-0.799263	1.78898e-08		other
PBANKA_0936500	replication factor C subunit 5, putative	-0.131186	0.680833		male
PBANKA_0936600	conserved Plasmodium protein, unknown function	-0.31223	0.099436		other
PBANKA_0936700	ES2 protein, putative	0.277543	0.144355		other
PBANKA_0936800	conserved Plasmodium protein, unknown function	-1.73692	4.0953e-18		male
PBANKA_0936900	actin-like protein, putative	-0.458429	0.062557		male
PBANKA_0937000	ribosomal protein L11, mitochondrial, putative	-0.82566	0.0385434		other
PBANKA_0937100	vacuolar protein sorting-associated protein 35, putative	0.042229	0.84169		other
PBANKA_0937200	RNA-binding protein, putative	1.07609	4.73781e-26		other
PBANKA_0937300	G-patch domain-containing protein, putative	-0.903854	9.27577e-10		other
PBANKA_0937400	pre-mRNA-processing factor 6, putative	1.10777	4.49936e-16		other
PBANKA_0937500	conserved Plasmodium protein, unknown function	-0.0650923	0.734112		female
PBANKA_0937600	conserved Plasmodium protein, unknown function	-2.24184	2.04545e-15		other
PBANKA_0937700	60S ribosomal protein L36, putative	-0.289971	0.50573		other
PBANKA_0937800	essential nuclear protein 1, putative	0.408902	0.0248281		other
PBANKA_0937900	conserved Plasmodium protein, unknown function	-0.306164	0.349124	●	male
PBANKA_0938000	conserved Plasmodium protein, unknown function	-0.00486514	0.983412		female
PBANKA_0938200	conserved Plasmodium protein, unknown function	-1.56784	8.17953e-09		female
PBANKA_0938300	heat shock protein J2, putative	0.204209	0.454588	●	other
PBANKA_0938400	endoplasmic reticulum-resident calcium binding protein, putative	1.13874	1.39101e-05	●	other
PBANKA_0938500	succinate--CoA ligase [ADP-forming] subunit alpha, putative	-1.00186	9.16109e-06		other
PBANKA_0938600	casein kinase 2, alpha subunit	0.16754	0.228822		other
PBANKA_0938700	D-tyrosyl-tRNA(Tyr) deacylase, putative	0.924679	0.00250934		other
PBANKA_0938800	conserved Plasmodium protein, unknown function	0.264173	0.216867		other
PBANKA_0938900	IWS1-like protein, putative	0.423505	0.000169791		other
PBANKA_0939000	mechanosensitive ion channel protein, putative	0.0241899	0.916096		other
PBANKA_0939100	AP2 domain transcription factor, putative	0.962263	1.93202e-10		female
PBANKA_0939200	pescadillo homolog, putative	0.532298	0.0437211		other
PBANKA_0939300	conserved Plasmodium protein, unknown function	-1.11782	3.57539e-07		male
PBANKA_0939400	prefoldin, putative	0.085749	0.696106		other
PBANKA_0939500	DNA repair protein RAD51	-1.14801	0.00393285		female
PBANKA_0939600	polyadenylate-binding protein-interacting protein 1, putative	1.10882	0.0112617		other
PBANKA_0939700	conserved protein, unknown function	-0.0438037	0.884235		other
PBANKA_0939800	nucleic acid binding protein, putative	0.0383453	0.862266		other
PBANKA_0939900	U6 snRNA-associated Sm-like protein LSm4, putative	-1.03725	2.01523e-06		other
PBANKA_0940000	conserved Plasmodium protein, unknown function	0.111762	0.821625		female
PBANKA_0940100	pseudo-tyrosine kinase-like protein	0.121695	0.382738		other
PBANKA_0940200	DNA replication ATP-dependent helicase/nuclease DNA2, putative	0.311626	0.0159514		other
PBANKA_0940300	DEAD/DEAH box helicase, putative	0.210467	0.228049		female
PBANKA_0940500	conserved Plasmodium protein, unknown function	-0.321843	0.538728		male
PBANKA_0940600	5'-3' exoribonuclease 1, putative	-0.333608	0.0442558		other
PBANKA_0940700	conserved Plasmodium protein, unknown function	0.155941	0.351354		other
PBANKA_0940800	ribosomal protein S15, apicoplast, putative	-0.917751	4.44219e-09		other
PBANKA_0940900	RuvB-like helicase 2, putative	0.641698	7.36367e-06		other
PBANKA_0941000	conserved Plasmodium protein, unknown function	-1.35931	0.0683676	●	other
PBANKA_0941100	conserved Apicomplexan protein, unknown function	-0.405242	0.103365		other
PBANKA_0941200	tRNA-splicing ligase RtcB, putative	-0.0313483	0.916307		other
PBANKA_0941300	translocon component PTEX88	0.943436	3.15981e-07		male
PBANKA_0941400	centrin-4	-0.227095	0.371489		male
PBANKA_0941500	40S ribosomal protein S4, putative	0.145627	0.678301		other
PBANKA_0941600	conserved Plasmodium protein, unknown function	0.729412	1.81614e-11	●	other
PBANKA_0941700	WD repeat-containing protein WRAP73, putative	-0.397679	0.0215211		male
PBANKA_0941800	histone H2B, putative	0.287012	0.625656		other
PBANKA_0941900	histone H4, putative	-1.9775	7.65394e-06		other
PBANKA_0942000	calcium/calmodulin-dependent protein kinase, putative	0.463285	0.065432		male
PBANKA_0942100	metabolite/drug transporter, putative	0.145531	0.396965		other
PBANKA_0942200	DNA-directed RNA polymerase III subunit RPC8, putative	0.179666	0.475054		other
PBANKA_0942300	radial spoke head protein, putative	0.506978	0.00356189	●	male
PBANKA_0942400	WD repeat-containing protein, putative	0.171718	0.405215	●	male
PBANKA_0942500	thioredoxin-like mero protein, putative	0.899111	2.42161e-06		other
PBANKA_0942600	conserved Plasmodium protein, unknown function	-1.29739	1.24093e-12		male
PBANKA_0942700	chromatin remodeling protein, putative	0.621028	5.55774e-05		other
PBANKA_0942800	syntaxin, putative	0.198643	0.452434		other
PBANKA_0942900	phenylalanine--tRNA ligase beta subunit, putative	0.197179	0.215752		other
PBANKA_0943000	RIIa domain-containing protein, putative	-1.91739	8.3925e-06		male
PBANKA_0943100	CCR4-NOT transcription complex subunit 1, putative	0.959779	0.000537704		other
PBANKA_0943200	casein kinase II beta chain, putative	0.0637504	0.641125		other
PBANKA_0943300	actin-like protein, putative	-0.146063	0.43935		other
PBANKA_0943400	CPW-WPC family protein	-0.935518	0.00731481		female
PBANKA_0943600	60S acidic ribosomal protein P1, putative	-1.41124	9.46722e-13		other
PBANKA_1000500	conserved Plasmodium protein, unknown function	-0.0377478	0.904238		other
PBANKA_1000600	erythrocyte membrane antigen 1	0.291515	0.558956		other
PBANKA_1000700	regulator of chromosome condensation, putative	0.35388	0.107247		other
PBANKA_1000800	pre-mRNA splicing factor, putative	-0.304018	0.242953		other
PBANKA_1001000	conserved Plasmodium protein, unknown function	1.20487	1.2891e-11		other
PBANKA_1001100	ubiquitin specific protease, putative	0.450216	0.00105256		other
PBANKA_1001300	conserved Plasmodium protein, unknown function	0.769309	0.00019592		other
PBANKA_1001400	pre-mRNA-splicing factor CLF1, putative	-0.769781	0.000584519		other
PBANKA_1001500	alpha/beta hydrolase, putative	-0.34578	0.12556	●	other
PBANKA_1001600	SET domain protein, putative	0.281126	0.0106428		other
PBANKA_1001700	conserved Plasmodium protein, unknown function	-0.896017	2.2366e-07		other
PBANKA_1001900	conserved Plasmodium protein, unknown function	0.33126	0.374413		other
PBANKA_1002000	conserved Plasmodium protein, unknown function	-0.294866	0.0769183		other
PBANKA_1002100	6-cysteine protein P36	0.0410013	0.82176		female
PBANKA_1002400	dipeptidyl aminopeptidase 3, putative	1.94723	7.8954e-18		other
PBANKA_1002500	sporozoite-specific protein S10	-0.412394	0.000817388	●	other
PBANKA_1002600	6-cysteine protein P41, putative	0.432725	0.217117	●	other
PBANKA_1002700	ATP-dependent RNA helicase DDX51, putative	0.671973	0.0153379		other
PBANKA_1002800	protein transport protein Sec24B, putative	0.376019	0.0924088		other
PBANKA_1002900	ag-1 blood stage membrane protein homologue	2.11849	2.51076e-07		other
PBANKA_1003100	pre-mRNA-processing-splicing factor 8, putative	1.09647	0.000286968		other
PBANKA_1003200	conserved Plasmodium protein, unknown function	-0.126292	0.408175		other
PBANKA_1003300	TMEM33 domain-containing protein, putative	0.33812	0.0697573		male
PBANKA_1003400	lysine decarboxylase, putative	-0.162653	0.18255		other
PBANKA_1003500	conserved protein, unknown function	-0.460184	0.0878264		other
PBANKA_1003600	apical sushi protein, putative	1.75298	2.37691e-40		other
PBANKA_1003700	conserved protein, unknown function	-0.172933	0.100429		other
PBANKA_1003800	V-type proton ATPase subunit B, putative	-1.05461	5.16845e-05		other
PBANKA_1004000	cytosolic glyoxalase II, putative	-0.595143	0.0737962		other
PBANKA_1004100	NYN domain-containing protein, putative	0.0486795	0.846864		other
PBANKA_1004200	conserved protein, unknown function	-0.61525	0.0446283		other
PBANKA_1004300	KLRAQ domain-containing protein, putative	-0.411526	0.00751982		other
PBANKA_1004400	ribosomal protein L25, putative	-1.25817	1.65784e-07		other
PBANKA_1004500	conserved Plasmodium protein, unknown function	0.272056	0.36821		other
PBANKA_1004600	conserved Plasmodium protein, unknown function	0.622692	0.0326594		other
PBANKA_1004700	methyltransferase, putative	-1.11658	6.1833e-08		other
PBANKA_1004800	peptidyl-tRNA hydrolase 2, putative	-0.280288	0.0456352		other
PBANKA_1004900	transcription factor, putative	-0.118153	0.714653		other
PBANKA_1005000	conserved Plasmodium protein, unknown function	-0.403147	0.0147463		other
PBANKA_1005100	mitochondrial carrier protein, putative	0.603504	0.00274672		other
PBANKA_1005300	conserved Plasmodium protein, unknown function	-0.192995	0.160389		other
PBANKA_1005400	protein CINCH, putative	0.647567	0.000305666		other
PBANKA_1005500	AAA family ATPase, putative	0.865256	2.19577e-07		other
PBANKA_1005600	conserved Plasmodium protein, unknown function	0.0628776	0.83253		female
PBANKA_1005700	conserved Plasmodium protein, unknown function	0.337942	0.281376		other
PBANKA_1005800	conserved Plasmodium protein, unknown function	-0.11726	0.711826	●	male
PBANKA_1005900	zinc finger Ran-binding domain-containing protein 2, putative	1.17414	3.8212e-07		other
PBANKA_1006100	flap endonuclease 1, putative	-0.399179	0.00457968	●	male
PBANKA_1006200	sporozoite invasion-associated protein 1	-0.346273	0.191839		male
PBANKA_1006300	perforin-like protein 1	-0.180951	0.639782		male
PBANKA_1006700	U4/U6 small nuclear ribonucleoprotein PRP31, putative	-0.0546612	0.801296		other
PBANKA_1006800	protein SOF1, putative	0.429263	0.0116777		other
PBANKA_1006900	methyltransferase, putative	0.117718	0.515379		other
PBANKA_1007000	chaperone protein DnaJ, putative	-0.489205	0.0343179		other
PBANKA_1007100	NAD(P)-binding protein, putative	0.305051	0.144187		other
PBANKA_1007200	replication protein A1, large subunit, putative	-0.0693635	0.709531		other
PBANKA_1007300	peptide chain release factor 2, putative	-0.562217	0.00130996		other
PBANKA_1007400	zinc finger protein, putative	0.166677	0.309913		other
PBANKA_1007500	actin-like protein, putative	-0.91164	1.41747e-10		male
PBANKA_1007600	erythrocyte vesicle protein 1, putative	-0.0931693	0.636569		other
PBANKA_1007700	protein phosphatase PPM1	0.162755	0.477815		other
PBANKA_1007800	exosome complex component RRP4, putative	-0.151057	0.64498		other
PBANKA_1007900	conserved Plasmodium protein, unknown function	-0.172049	0.497709		female
PBANKA_1008000	armadillo-type repeat protein ATRP, putative	-0.0495057	0.781556		other
PBANKA_1008100	ribosome biogenesis GTPase A, putative	0.23669	0.101373		other
PBANKA_1008200	cGMP-dependent protein kinase	0.326375	0.399381		other
PBANKA_1008300	GTP-binding protein, putative	-1.31386	2.20688e-06		female
PBANKA_1008500	translocon component PTEX150	1.1492	7.04107e-10		other
PBANKA_1008600	conserved Plasmodium protein, unknown function	1.3515	3.16707e-11		other
PBANKA_1008700	conserved Plasmodium protein, unknown function	-0.538792	1.69752e-05	●	other
PBANKA_1008800	glucose-6-phosphate isomerase, putative	0.564781	0.000136877		other
PBANKA_1008900	conserved Plasmodium protein, unknown function	-0.144699	0.58326		other
PBANKA_1009000	GTPase Era, putative	-0.426132	0.00391669		other
PBANKA_1009100	ataxin-2 like protein, putative	-0.668413	0.0179672	●	other
PBANKA_1009200	conserved Plasmodium protein, unknown function	0.240474	0.227978		female
PBANKA_1009300	clathrin light chain, putative	0.152856	0.594762		other
PBANKA_1009400	ER membrane protein complex subunit 4, putative	-0.604381	0.0265865		other
PBANKA_1009500	glutamate synthase [NADH], putative	0.510296	0.04926		other
PBANKA_1009600	conserved protein, unknown function	-0.14679	0.434675		female
PBANKA_1009700	ribonuclease H2 subunit B, putative	-1.55063	1.50946e-14	●	male
PBANKA_1009800	cytochrome c oxidase assembly protein COX15, putative	-0.458563	0.108819		other
PBANKA_1009900	conserved Plasmodium protein, unknown function	-1.43533	2.77547e-24		female
PBANKA_1010000	mitochondrial acidic protein MAM33, putative	-0.089013	0.718317		other
PBANKA_1010100	mitochondrial import inner membrane translocase subunit TIM17, putative	-1.59924	1.86796e-09		other
PBANKA_1010200	methionine aminopeptidase 2, putative	0.405616	0.00303051		other
PBANKA_1010300	dynein-related AAA-type ATPase, putative	0.683232	0.0795551		other
PBANKA_1010400	conserved protein, unknown function	0.732264	0.00255614		other
PBANKA_1010500	Hsp70/Hsp90 organizing protein, putative	0.645554	0.00120354		other
PBANKA_1010600	calmodulin, putative	-0.679327	0.0487838		other
PBANKA_1010700	queuine tRNA-ribosyltransferase, putative	-0.183302	0.269974		other
PBANKA_1010800	CCR4-associated factor 16, putative	0.473183	0.00339936		other
PBANKA_1010900	protein kinase, putative	-0.742176	1.33779e-10	●	male
PBANKA_1011100	conserved Plasmodium protein, unknown function	-0.497633	0.000146072	●	male
PBANKA_1011200	conserved Plasmodium protein, unknown function	-0.187403	0.393021		other
PBANKA_1011300	signal peptidase complex subunit SPC1, putative	-0.680152	0.000245384		other
PBANKA_1011400	DNA topoisomerase 2, putative	0.230398	0.262774		male
PBANKA_1011500	PHD finger protein PHD2, putative	0.341482	0.00364527		other
PBANKA_1011600	histone-binding protein RBBP7, putative	0.0194975	0.923946		female
PBANKA_1011700	conserved Plasmodium protein, unknown function	-0.20474	0.235579	●	male
PBANKA_1011800	HID1 domain-containing protein, putative	-0.086709	0.779812		other
PBANKA_1011900	H/ACA ribonucleoprotein complex subunit 3, putative	-0.951674	3.26552e-06		other
PBANKA_1012000	SF-assemblin, putative	-0.00532079	0.981283		other
PBANKA_1012100	HP12 protein homolog, putative	0.542285	0.00202994		other
PBANKA_1012200	protein-L-isoaspartate(D-aspartate) O-methyltransferase, putative	-0.442919	0.109224		other
PBANKA_1012300	conserved Plasmodium protein, unknown function	-0.352137	0.0211955		other
PBANKA_1012400	RNA methyltransferase, putative	-0.276896	0.116253	●	male
PBANKA_1012500	leucine-rich repeat protein	0.392026	0.147714	●	other
PBANKA_1012700	conserved Plasmodium protein, unknown function	-0.546823	0.0815614		male
PBANKA_1012800	voltage-dependent anion-selective channel protein, putative	0.0797608	0.719048		other
PBANKA_1013000	inner membrane complex suture component, putative	-0.57932	9.00866e-07	●	other
PBANKA_1013100	60S ribosomal protein L14, putative	0.0146909	0.951585		other
PBANKA_1013200	succinate--CoA ligase [ADP-forming] subunit beta, putative	-0.691251	0.00172669	●	other
PBANKA_1013300	mitogen-activated protein kinase 1	-0.547524	0.00236789		other
PBANKA_1013400	surface-related antigen SRA, putative	0.57076	2.15698e-05		other
PBANKA_1013500	large subunit GTPase 1, putative	0.0782595	0.722225		other
PBANKA_1013600	PhIL1 interacting protein PIP2, putative	-0.584803	0.0237646		male
PBANKA_1013700	ribosomal protein L17, mitochondrial, putative	-1.34959	5.51882e-13		other
PBANKA_1013800	cytochrome c oxidase subunit 2B, putative	0.246936	0.0990648		other
PBANKA_1013900	PhIL1 interacting protein PIP3, putative	-1.22864	0.00510025	●	male
PBANKA_1014000	NADP-specific glutamate dehydrogenase, putative	0.20499	0.482189		other
PBANKA_1014100	endonuclease/exonuclease/phosphatase family protein, putative	-0.34686	0.0521118		male
PBANKA_1014200	conserved Plasmodium protein, unknown function	-0.427202	0.118364		male
PBANKA_1014300	autophagy protein 5, putative	0.11837	0.643542		other
PBANKA_1014400	acid phosphatase, putative	0.734443	0.000103298		other
PBANKA_1014500	plasmepsin IX, putative	-0.115461	0.766566		female
PBANKA_1014600	serine/threonine protein phosphatase 2A activator, putative	-0.153547	0.499504		other
PBANKA_1014700	conserved protein, unknown function	-0.0118913	0.967124		other
PBANKA_1014800	ADP-dependent DNA helicase RecQ, putative	-0.413793	0.0834604		other
PBANKA_1014900	coatomer subunit beta, putative	0.336873	0.00553823		other
PBANKA_1015000	ribosomal protein L15, mitochondrial, putative	-0.0898574	0.680224		other
PBANKA_1015100	conserved Plasmodium protein, unknown function	-0.911175	2.15594e-07		other
PBANKA_1015200	diphthamide biosynthesis protein 2, putative	0.494004	0.00797561		other
PBANKA_1015300	rRNA (adenosine-2'-O-)-methyltransferase, putative	0.263561	0.0408194		other
PBANKA_1015400	CPW-WPC family protein	-1.84697	7.3871e-28		female
PBANKA_1015500	AP2 domain transcription factor AP2-O3	-0.154524	0.441895	●	other
PBANKA_1015600	ribosomal protein L15, apicoplast, putative	0.593838	0.00592428		other
PBANKA_1015700	protein archease, putative	-0.585416	0.0253412		other
PBANKA_1015800	conserved Plasmodium protein, unknown function	0.285035	0.271796		other
PBANKA_1015900	transcription initiation TFIID-like, putative	0.120387	0.554962		other
PBANKA_1016000	heme/steroid binding domain containing protein, putative	-0.79685	0.000221946		other
PBANKA_1016100	peptide chain release factor 1, putative	0.360602	0.125638		other
PBANKA_1016200	protein kinase, putative	0.887333	4.69216e-07		female
PBANKA_1016300	proliferation-associated protein 2g4, putative	1.09776	3.7606e-10		other
PBANKA_1016400	major facilitator superfamily domain-containing protein, putative	-0.298749	0.0500137		other
PBANKA_1016500	WW domain-binding protein 11, putative	0.398643	0.00764752		other
PBANKA_1016600	conserved Plasmodium protein, unknown function	-0.530796	0.010476		other
PBANKA_1016700	leucine-rich repeat protein	0.926761	2.59393e-06		other
PBANKA_1016800	exosome complex component RRP41, putative	0.198978	0.404214		other
PBANKA_1016900	conserved Plasmodium protein, unknown function	0.396428	0.0389915		other
PBANKA_1017100	DNA mismatch repair protein MSH2, putative	1.50242	1.22885e-11		other
PBANKA_1017200	conserved Plasmodium protein, unknown function	0.375132	0.0143934		other
PBANKA_1017300	conserved Plasmodium protein, unknown function	0.160616	0.504344		other
PBANKA_1017400	selenoprotein, putative	0.314044	0.156628		other
PBANKA_1017500	lipase, putative	-0.143924	0.389241		other
PBANKA_1017600	conserved Plasmodium protein, unknown function	-0.067961	0.682373		other
PBANKA_1017700	cytochrome b-c1 complex subunit 6, putative	-2.2576	3.28762e-14		other
PBANKA_1017800	conserved Plasmodium protein, unknown function	0.476764	1.15015e-05		other
[truncated: 2,168 more rows]
