# Supplementary material for: PbARID-associated chromatin remodeling events are essential for gametocyte development in Plasmodium
Source: Nucleic Acids Res. 2024 Mar 30;52(10):5624–42. doi: 10.1093/nar/gkae207 (PMC11162789; doi:10.1093/nar/gkae207)
Supplement: gkae207_Supplemental_Files [file gkae207_supplemental_files.zip › Table_S5.xlsx]

## Sheet: Sheet1
Table S5. RIME analysis using PbARID::GFP and WT
ID	annotation	Log2(fold enrichment)	p-value	PbAP2-G Target	Quantitative value
					PbARID::GFP_ave	PbARID::GFP_1	PbARID::GFP_2	PbARID::GFP_3	PbARID::GFP_4	WT_1	WT_2	WT_3	WT_4
PBANKA_0102400	PbARID	(unique)	0.00111744	●	71.6265	59.704	91.171	92.875	42.756	0	0	0	0
PBANKA_0312700	gSNF2	(unique)	0.00102889	●	46.3312	37.993	60.781	58.047	28.504	0	0	0	0
PBANKA_0109700	SWIB/MDM2 domain-containing protein, putative	(unique)	0.0055029	●	38.3212	28.947	55.716	51.081	17.541	0	0	0	0
PBANKA_1329600	homeodomain-like protein HDP1, putative	7.58261	0.000342656	●	35.3755	27.138	40.52	46.437	27.407	0	0	0	0.73819
PBANKA_1447900	male development protein MD2	(unique)	7.85012e-05		32.672	30.756	32.923	41.794	25.215	0	0	0	0
PBANKA_1011500	PHD finger protein PHD2, putative	(unique)	0.00112139		31.9303	19.901	45.585	34.828	27.407	0	0	0	0
PBANKA_1213000	transcriptional coactivator ADA2, putative	(unique)	0.000198075		31.052	23.52	30.39	41.794	28.504	0	0	0	0
PBANKA_1030100	actin II	3.39551	0.000302692		28.337	28.947	25.325	37.15	21.926	1.8555	0	4.4865	4.4292
PBANKA_0819900	nucleosome assembly protein	4.21921	0.00588003		26.2913	30.756	35.455	30.184	8.7704	1.237	1.4278	2.2433	0.73819
PBANKA_1241800	DNA replication licensing factor MCM3, putative	5.5546	0.000175438	●	26.134	25.329	20.26	34.828	24.119	0	0	0.74776	1.4764
PBANKA_1415600	DNA replication licensing factor MCM4, putative	4.27027	0.00404806		25.0668	16.283	30.39	37.15	16.444	0	0	2.2433	2.9528
PBANKA_0604300	tetratricopeptide repeat protein, putative	2.39383	0.000437709	●	23.3463	28.947	20.26	25.541	18.637	3.7109	2.1418	8.2253	3.691
PBANKA_1440100	DNA-binding protein, putative	(unique)	0.000249375	●	21.6542	21.71	22.793	27.862	14.252	0	0	0	0
PBANKA_0610200	DNA replication licensing factor MCM5, putative	6.84406	0.000317129	●	21.202	19.901	22.793	27.862	14.252	0	0	0	0.73819
PBANKA_0707300	histone acetyltransferase GCN5, putative	(unique)	0.000955399		20.253	18.092	15.195	30.184	17.541	0	0	0	0
PBANKA_0416600	replication protein A1, small fragment	4.11445	0.00281336		19.3038	19.901	25.325	23.219	8.7704	0	0	2.2433	2.2146
PBANKA_1228100	AP2 domain transcription factor, putative	(unique)	0.00226067	●	19.1085	9.046	17.728	25.541	24.119	0	0	0	0
PBANKA_1104800	actin-like protein, putative	(unique)	0.0105826	●	17.1099	19.901	15.195	27.862	5.4815	0	0	0	0
PBANKA_0615200	calcium-dependent protein kinase 4	3.54717	0.00499913	●	16.9495	21.71	15.195	23.219	7.6741	0.61849	0.71392	2.991	1.4764
PBANKA_0203000	chromatin assembly factor 1 protein WD40 domain, putative	4.17092	0.000831022	●	16.0585	12.664	15.195	23.219	13.156	0.61849	0.71392	1.4955	0.73819
PBANKA_1024900	DNA replication licensing factor MCM2, putative	(unique)	0.0115317		12.6432	21.71	5.0651	13.931	9.8667	0	0	0	0
PBANKA_1131600	DNA replication licensing factor MCM6, putative	(unique)	4.09551e-07		12.0708	10.855	12.663	11.609	13.156	0	0	0	0
PBANKA_0103900	RNA-binding protein, putative	3.2049	0.0179279		11.4482	14.474	15.195	13.931	2.1926	1.237	0	2.991	0.73819
PBANKA_1137900	proliferating cell nuclear antigen 1, putative	2.38919	0.00690296	●	11.1051	5.4276	15.195	13.931	9.8667	1.8555	1.4278	2.2433	2.9528
PBANKA_0508100	chromodomain-helicase-DNA-binding protein 1, putative	(unique)	0.0100614		10.6273	10.855	7.5976	18.575	5.4815	0	0	0	0
PBANKA_0902300	conserved Plasmodium protein, unknown function	5.69222	0.00289001	●	9.54195	7.2368	15.195	6.9656	8.7704	0	0	0	0.73819
PBANKA_1232200	FACT complex subunit SPT16	(unique)	0.00625587		9.4163	7.2368	7.5976	16.253	6.5778	0	0	0	0
PBANKA_0916100	nucleic acid binding protein, putative	4.03244	0.00864952		9.09897	9.046	10.13	13.931	3.2889	0	0	0.74776	1.4764
PBANKA_1351300	conserved Plasmodium protein, unknown function	(unique)	0.000415571		8.46475	7.2368	7.5976	6.9656	12.059	0	0	0	0
PBANKA_0804300	DNA mismatch repair protein MSH2	(unique)	0.00115784		8.4361	5.4276	10.13	11.609	6.5778	0	0	0	0
PBANKA_0314700	replication factor C subunit 2, putative	(unique)	0.000724903		8.21218	9.046	10.13	9.2875	4.3852	0	0	0	0
PBANKA_1105100	DNA mismatch repair protein MSH6, putative	(unique)	0.00022499		8.1298	5.4276	10.13	9.2875	7.6741	0	0	0	0
PBANKA_0607400	protein phosphatase PPM11, putative	(unique)	0.0372295		7.02298	1.8092	5.0651	6.9656	14.252	0	0	0	0
PBANKA_0316000	replication factor C subunit 1, putative	(unique)	0.0029145		6.97715	7.2368	5.0651	4.6437	10.963	0	0	0	0
PBANKA_0803100	DNA replication licensing factor MCM7, putative	(unique)	0.00501948		6.79063	3.6184	10.13	4.6437	8.7704	0	0	0	0
PBANKA_1305300	FACT complex subunit SSRP1, putative	4.07759	0.00120015		6.27222	7.2368	7.5976	6.9656	3.2889	0	0	0.74776	0.73819
PBANKA_0712100	DNA helicase, putative	5.0025	0.000720861		5.91578	3.6184	7.5976	6.9656	5.4815	0	0	0	0.73819
PBANKA_0912100	casein kinase 1, putative	4.88445	0.013595		5.27177	5.4276	7.5976	6.9656	1.0963	0	0.71392	0	0
PBANKA_0812000	DNA primase large subunit, putative	(unique)	0.0217601		4.84547	9.046	2.5325	2.3219	5.4815	0	0	0	0
PBANKA_1105400	small ubiquitin-related modifier, putative	2.46212	0.00379404	●	4.7345	3.6184	5.0651	6.9656	3.2889	1.237	0.71392	0.74776	0.73819
PBANKA_1402600	DNA ligase I, putative	(unique)	0.0266492	●	4.6037	9.046	2.5325	4.6437	2.1926	0	0	0	0
PBANKA_1455100	replication factor C subunit 4, putative	(unique)	0.00408642		4.55365	5.4276	2.5325	6.9656	3.2889	0	0	0	0
PBANKA_1337600	conserved Plasmodium protein, unknown function	(unique)	0.0296375		4.43895	1.8092	2.5325	4.6437	8.7704	0	0	0	0
PBANKA_0908800	conserved Plasmodium protein, unknown function	3.56474	0.00527204		4.3958	3.6184	5.0651	2.3219	6.5778	0	0	0.74776	0.73819
PBANKA_1006100	flap endonuclease 1, putative	(unique)	0.00123797		4.12172	3.6184	5.0651	2.3219	5.4815	0	0	0	0
PBANKA_1011400	DNA topoisomerase 2, putative	(unique)	0.0250287		3.8882	5.4276	0	4.6437	5.4815	0	0	0	0
PBANKA_1205900	AP2 domain transcription factor AP2-I, putative	4.4422	0.00141024		3.87995	3.6184	5.0651	4.6437	2.1926	0	0.71392	0	0
PBANKA_1206300	zinc finger protein, putative	(unique)	0.000907757		3.87995	3.6184	5.0651	4.6437	2.1926	0	0	0	0
PBANKA_1025100	conserved Plasmodium protein, unknown function	(unique)	0.0275596	●	3.3318	3.6184	5.0651	4.6437	0	0	0	0	0
PBANKA_1427200	protein phosphatase PPM5	(unique)	0.00111245		3.2468	3.6184	2.5325	4.6437	2.1926	0	0	0	0
PBANKA_1102900	conserved Plasmodium protein, unknown function	(unique)	0.00055412		3.2145	3.6184	2.5325	2.3219	4.3852	0	0	0	0
PBANKA_1123500	ISWI chromatin-remodeling complex ATPase, putative	2.6286	0.00899838		3.06858	1.8092	2.5325	4.6437	3.2889	1.237	0	0.74776	0
PBANKA_0501300	DNA polymerase delta catalytic subunit, putative	(unique)	0.0473188		3.06598	5.4276	0	4.6437	2.1926	0	0	0	0
PBANKA_1458300	kinesin-13, putative	2.9754	0.00181899	●	2.94042	3.6184	2.5325	2.3219	3.2889	0	0	1.4955	0
PBANKA_1129100	DNA polymerase epsilon catalytic subunit A, putative	(unique)	0.0499267	●	2.70953	1.8092	0	4.6437	4.3852	0	0	0	0
PBANKA_1326800	replication factor C subunit 3, putative	3.44497	0.0453247		2.03582	0	2.5325	2.3219	3.2889	0	0	0.74776	0
PBANKA_1344500	conserved protein, unknown function	(unique)	0.0246721		1.76175	0	2.5325	2.3219	2.1926	0	0	0	0
PBANKA_1356400	DNA repair protein RAD5, putative	(unique)	0.0275014	●	1.63357	1.8092	2.5325	0	2.1926	0	0	0	0
PBANKA_0711900	heat shock protein 70	0.628991	0.0103714		115.475	104.93	141.82	123.06	92.089	70.507	70.678	77.767	79.725
PBANKA_1133300	elongation factor 1-alpha	0.0810114	0.471547	●	74.7775	79.605	81.041	65.012	73.452	61.849	67.108	79.262	74.558
PBANKA_0805700	heat shock protein 90, putative	-0.066701	0.560547	●	56.5893	54.276	68.378	51.081	52.622	56.901	64.253	59.073	56.841
PBANKA_0712600	14-3-3 protein	1.6652	0.00256263	●	46.0805	45.23	63.313	41.794	33.985	11.133	13.564	15.703	17.717
PBANKA_1206900	tubulin beta chain, putative	1.42677	0.000358257	●	42.3415	45.23	45.585	32.506	46.045	12.988	12.851	19.442	17.717
PBANKA_1326400	glyceraldehyde-3-phosphate dehydrogenase	0.586352	0.025814	●	41.2927	52.467	43.053	30.184	39.467	27.213	27.843	25.424	29.528
PBANKA_1308600	fructose-bisphosphate aldolase 2	0.593126	0.0136805	●	40.6302	39.803	45.585	46.437	30.696	24.739	23.559	29.91	29.528
PBANKA_1360300	DNA/RNA-binding protein Alba 4, putative	0.168932	0.535883		38.7945	36.184	48.118	32.506	38.37	20.41	32.126	47.109	38.386
PBANKA_1434700	clathrin heavy chain, putative	0.763477	0.143487		34.5033	50.658	32.923	32.506	21.926	11.133	9.281	27.667	33.219
PBANKA_0823400	phosphoglycerate kinase, putative	-0.0713288	0.528891		33.5905	39.803	30.39	30.184	33.985	32.78	38.552	35.145	34.695
PBANKA_1125600	pyruvate kinase, putative	0.373857	0.240846		32.7028	34.375	40.52	39.472	16.444	24.739	24.987	22.433	28.79
PBANKA_1214300	enolase, putative	0.00298641	0.974739	●	30.466	28.947	35.455	27.862	29.6	31.543	32.126	28.415	29.528
PBANKA_1459300	actin I	0.699859	0.019241	●	28.6555	27.138	32.923	34.828	19.733	18.555	18.562	17.946	15.502
PBANKA_1352000	elongation factor 1-gamma, putative	0.457052	0.049224		28.186	32.566	30.39	27.862	21.926	16.699	17.134	24.676	23.622
PBANKA_1217700	ATP-dependent RNA helicase DDX6	1.68041	0.00347808	●	26.168	36.184	27.858	20.897	19.733	9.8958	6.4253	7.4776	8.8583
PBANKA_1301300	trailer hitch homolog	0.895449	0.11055	●	25.978	28.947	22.793	11.609	40.563	12.37	8.567	17.946	16.978
PBANKA_1423300	DNA/RNA-binding protein Alba 1, putative	0.190396	0.485455		25.5752	19.901	25.325	20.897	36.178	22.884	19.276	19.442	28.051
PBANKA_1204400	DNA/RNA-binding protein Alba 3, putative	0.680546	0.0396355	●	23.7203	23.52	32.923	20.897	17.541	12.988	14.278	14.955	16.978
PBANKA_0818900	endoplasmic reticulum chaperone BiP, putative	-0.894447	0.0124678		23.6885	30.756	12.663	16.253	35.082	38.965	43.549	47.856	45.768
PBANKA_1439200	polyadenylate-binding protein 1, putative	-1.08117	0.00469052	●	22.9605	16.283	15.195	20.897	39.467	47.623	47.833	53.091	45.768
PBANKA_0930300	GTP-binding nuclear protein RAN/TC4, putative	1.17109	0.00661536		21.6567	18.092	25.325	27.862	15.348	9.8958	9.9949	9.7208	8.8583
PBANKA_1340100	L-lactate dehydrogenase	0.561575	0.0159665		21.622	21.71	22.793	25.541	16.444	12.37	14.278	16.451	15.502
PBANKA_1219300	heat shock protein 110, putative	-0.215329	0.148933	●	21.0958	18.092	17.728	25.541	23.022	24.739	26.415	23.928	22.884
PBANKA_1016700	leucine-rich repeat protein	2.25508	0.00106394		20.662	21.71	17.728	27.862	15.348	5.5664	3.5696	4.4865	3.691
PBANKA_0814200	elongation factor 1-beta, putative	0.394563	0.19528		17.9582	23.52	20.26	11.609	16.444	9.8958	13.564	14.207	16.978
PBANKA_1314800	elongation factor 2, putative	-0.728489	0.00122726		16.9595	18.092	12.663	16.253	20.83	30.306	27.843	28.415	25.837
PBANKA_1303800	triosephosphate isomerase, putative	0.491384	0.0958719	●	15.6915	21.71	15.195	11.609	14.252	11.751	12.851	8.9731	11.073
PBANKA_1138200	RuvB-like helicase 3, putative	1.72283	0.0763226	●	14.6702	9.046	15.195	27.862	6.5778	3.0924	4.2835	5.2343	5.1674
PBANKA_0941900	histone H4, putative	2.2932	0.00498588	●	14.6653	14.474	20.26	16.253	7.6741	2.4739	3.5696	1.4955	4.4292
PBANKA_1302800	thioredoxin peroxidase 1	0.349155	0.267341		14.3589	14.474	20.26	13.931	8.7704	9.8958	12.137	13.46	9.5965
PBANKA_0903600	dynamin-like protein, putative	-0.127354	0.777555		14.274	14.474	17.728	13.931	10.963	9.2773	8.567	17.946	26.575
PBANKA_1424300	conserved protein, unknown function	1.74266	0.000561455		13.9472	14.474	15.195	16.253	9.8667	4.9479	4.2835	4.4865	2.9528
PBANKA_1444100	T-complex protein 1 subunit gamma, putative	-0.44832	0.0534538	●	12.9431	14.474	12.663	9.2875	15.348	14.844	17.134	21.685	16.978
PBANKA_0916200	T-complex protein 1 subunit alpha, putative	-0.457422	0.0197312	●	12.1209	14.474	12.663	9.2875	12.059	16.081	19.276	16.451	14.764
PBANKA_1331900	eukaryotic initiation factor 4a, putative	-0.683196	0.0030298		11.4292	9.046	15.195	11.609	9.8667	19.173	18.562	18.694	16.978
PBANKA_1320900	thioredoxin 1, putative	1.77986	0.000209315	●	11.4266	12.664	12.663	11.609	8.7704	3.0924	4.2835	2.2433	3.691
PBANKA_1214700	conserved Plasmodium protein, unknown function	0.05816	0.921267		10.9816	10.855	7.5976	4.6437	20.83	6.8034	6.4253	13.46	15.502
PBANKA_1135700	CUGBP Elav-like family member 1, putative	0.671195	0.133943		10.9567	7.2368	12.663	16.253	7.6741	6.1849	5.7114	9.7208	5.9056
PBANKA_1441100	haloacid dehalogenase-like hydrolase, putative	0.0177623	0.943056	●	10.9244	7.2368	12.663	13.931	9.8667	8.6588	10.709	13.46	10.335
PBANKA_0601900	high mobility group protein B1, putative	1.56456	0.00445865	●	9.97395	9.046	12.663	11.609	6.5778	2.4739	2.8557	2.991	5.1674
PBANKA_0310900	T-complex protein 1 subunit theta, putative	-0.866422	0.00986535	●	9.86747	7.2368	7.5976	9.2875	15.348	15.462	17.134	18.694	20.669
PBANKA_1329300	40S ribosomal protein S3, putative	-0.268958	0.392353		9.54195	7.2368	15.195	6.9656	8.7704	12.37	13.564	9.7208	10.335
PBANKA_1106700	60S ribosomal protein L4, putative	-0.972834	0.0222882	●	9.5127	16.283	5.0651	4.6437	12.059	19.792	20.704	17.946	16.24
PBANKA_1242300	Hsc70-interacting protein, putative	0.292999	0.110945		9.4017	10.855	7.5976	9.2875	9.8667	8.0403	9.281	6.7298	6.6437
PBANKA_0522700	alpha tubulin 2	0.148158	0.865169	●	8.9566	9.046	2.5325	2.3219	21.926	4.3294	5.7114	11.216	11.073
PBANKA_1032700	CUGBP Elav-like family member 2, putative	-0.0443038	0.907546		8.91442	12.664	5.0651	6.9656	10.963	8.0403	5.7114	10.469	12.549
PBANKA_0702800	protein disulfide isomerase	0.217318	0.521585		8.78078	9.046	12.663	4.6437	8.7704	7.4218	6.4253	9.7208	6.6437
PBANKA_1231000	40S ribosomal protein S11, putative	-0.723729	0.0359089		8.43352	9.046	7.5976	11.609	5.4815	14.844	17.848	10.469	12.549
PBANKA_1406100	DNA-directed RNA polymerase subunit alpha, putative	2.6581	0.152579		8.41015	0	15.195	16.253	2.1926	2.4739	2.8557	0	0
PBANKA_0407600	asparagine synthetase [glutamine-hydrolyzing]	0.758227	0.332319		8.35252	5.4276	17.728	6.9656	3.2889	4.3294	4.2835	5.2343	5.9056
PBANKA_1340400	lactate dehydrogenase, putative	1.508	0.0382244		8.33657	9.046	7.5976	4.6437	12.059	0.61849	0.71392	4.4865	5.9056
PBANKA_1141700	ubiquitin-60S ribosomal protein L40, putative	1.5995	0.00245961		8.30803	7.2368	10.13	9.2875	6.5778	3.7109	4.2835	1.4955	1.4764
PBANKA_0610900	HSP40, subfamily A, putative	0.0411429	0.904156	●	7.9921	5.4276	5.0651	11.609	9.8667	6.8034	6.4253	9.7208	8.1201
PBANKA_1235600	adenosylhomocysteinase, putative	-0.37212	0.114866		7.90578	9.046	10.13	6.9656	5.4815	8.6588	10.709	11.964	9.5965
PBANKA_1126200	protein DJ-1, putative	0.560657	0.0691853		7.28355	7.2368	5.0651	6.9656	9.8667	4.3294	4.2835	5.2343	5.9056
PBANKA_1117700	malate dehydrogenase, putative	1.06445	0.0254012		7.0444	3.6184	7.5976	9.2875	7.6741	2.4739	3.5696	3.7388	3.691
PBANKA_1118600	cell division cycle protein 48 homologue, putative	0.626397	0.272173	●	7.0068	10.855	2.5325	6.9656	7.6741	4.3294	6.4253	1.4955	5.9056
PBANKA_1205000	single-strand telomeric DNA-binding protein GBP2, putative	0.410862	0.251785		6.96627	9.046	7.5976	4.6437	6.5778	4.9479	7.8531	2.991	5.1674
PBANKA_0306800	ATP-dependent RNA helicase UAP56, putative	0.425787	0.280328		6.90532	7.2368	10.13	6.9656	3.2889	3.7109	5.7114	5.2343	5.9056
PBANKA_1113000	purine nucleoside phosphorylase, putative	-0.318901	0.155652	●	6.78805	7.2368	7.5976	4.6437	7.6741	7.4218	7.1392	8.9731	10.335
PBANKA_0408400	phosphoglycerate mutase, putative	-0.621375	0.523533		6.51427	1.8092	0	2.3219	21.926	9.2773	9.9949	11.216	9.5965
PBANKA_0609900	heat shock protein DNAJ homologue Pfj4, putative	1.47988	0.0890882	●	6.44088	7.2368	2.5325	11.609	4.3852	1.8555	1.4278	3.7388	2.2146
PBANKA_1426900	ATP-dependent RNA helicase DBP1, putative	-0.527648	0.0339742		6.33315	9.046	5.0651	4.6437	6.5778	8.6588	9.281	9.7208	8.8583
PBANKA_0704700	conserved Plasmodium protein, unknown function	-0.37273	0.540524		6.3118	7.2368	2.5325	2.3219	13.156	6.1849	5.7114	9.7208	11.073
PBANKA_0707400	RNA-binding protein, putative	0.504153	0.312855		6.2748	3.6184	10.13	6.9656	4.3852	3.7109	2.8557	4.4865	6.6437
PBANKA_0311000	protein transport protein SEC31, putative	-0.32363	0.687637		6.2184	5.4276	5.0651	2.3219	12.059	3.7109	1.4278	11.964	14.026
PBANKA_0405200	T-complex protein 1 subunit beta, putative	-1.40096	0.00163836	●	6.12262	7.2368	5.0651	2.3219	9.8667	15.462	14.278	18.694	16.24
PBANKA_0611600	ribonucleoside-diphosphate reductase large subunit, putative	0.121215	0.898818		5.98765	3.6184	2.5325	4.6437	13.156	1.237	1.4278	12.712	6.6437
PBANKA_1437300	endoplasmin, putative	-2.26241	0.000264721		5.8595	5.4276	2.5325	2.3219	13.156	25.358	32.126	26.919	28.051
PBANKA_1359200	DNA/RNA-binding protein Alba 2, putative	-0.999092	0.0714563	●	5.80265	12.664	5.0651	0	5.4815	10.514	12.851	11.216	11.811
PBANKA_1318400	6-phosphogluconate dehydrogenase, decarboxylating, putative	-0.0494561	0.873869	●	5.785	9.046	5.0651	4.6437	4.3852	5.5664	4.9974	7.4776	5.9056
PBANKA_0940900	RuvB-like helicase 2, putative	1.97799	0.00195359		5.70262	5.4276	5.0651	4.6437	7.6741	0.61849	0.71392	2.2433	2.2146
PBANKA_1450200	serine hydroxymethyltransferase, putative	0.549073	0.566866	●	5.65433	14.474	2.5325	2.3219	3.2889	3.7109	3.5696	4.4865	3.691
PBANKA_0404700	glutaredoxin 1, putative	0.50003	0.17249	●	5.6417	3.6184	7.5976	6.9656	4.3852	4.9479	3.5696	4.4865	2.9528
PBANKA_1200600	Plasmodium exported protein, unknown function	1.16518	0.076802		5.58905	3.6184	5.0651	9.2875	4.3852	1.237	4.2835	1.4955	2.9528
PBANKA_1456100	40S ribosomal protein S17, putative	-1.27504	0.0171867		5.53127	9.046	7.5976	0	5.4815	14.844	16.42	10.469	11.811
PBANKA_1218900	elongation factor 1-delta, putative	0.311085	0.463512		5.51093	9.046	5.0651	4.6437	3.2889	3.0924	4.2835	4.4865	5.9056
PBANKA_0928100	phosphoglycerate mutase, putative	-0.393539	0.0713843		5.3327	7.2368	5.0651	4.6437	4.3852	6.8034	7.8531	5.982	7.3819
PBANKA_0712900	high mobility group protein B2	2.13494	0.0312084	●	5.23685	9.046	5.0651	4.6437	2.1926	1.8555	1.4278	0.74776	0.73819
PBANKA_1218200	T-complex protein 1 subunit epsilon, putative	-0.0408655	0.904762	●	5.06947	5.4276	2.5325	4.6437	7.6741	6.1849	4.2835	4.4865	5.9056
PBANKA_1115200	conserved Plasmodium protein, unknown function	-0.739457	0.355453		5.04807	3.6184	0	2.3219	14.252	8.6588	4.9974	9.7208	10.335
PBANKA_1215600	40S ribosomal protein S3A, putative	-2.09905	0.000171159		4.82773	5.4276	2.5325	6.9656	4.3852	23.502	23.559	18.694	16.978
PBANKA_1226600	tubulin gamma chain, putative	0.716293	0.200563		4.69955	7.2368	2.5325	4.6437	4.3852	1.8555	1.4278	2.991	5.1674
PBANKA_0941800	histone H2B, putative	1.3699	0.0649304	●	4.55628	1.8092	5.0651	6.9656	4.3852	1.8555	0	2.2433	2.9528
PBANKA_1019400	60S ribosomal protein L7-3, putative	-0.573251	0.0919123	●	4.55365	5.4276	2.5325	6.9656	3.2889	8.0403	6.4253	6.7298	5.9056
PBANKA_1202700	RNA-binding protein, putative	0.640931	0.321683		4.52395	1.8092	5.0651	4.6437	6.5778	1.237	0.71392	4.4865	5.1674
PBANKA_1216500	peptidyl-prolyl cis-trans isomerase, putative	-0.370411	0.525177		4.51872	9.046	0	4.6437	4.3852	4.3294	7.1392	6.7298	5.1674
PBANKA_0920800	CRAL/TRIO domain-containing protein, putative	0.854892	0.106988		4.42548	7.2368	2.5325	4.6437	3.2889	2.4739	2.8557	2.2433	2.2146
PBANKA_0513600	adenosine deaminase, putative	-1.08465	0.0304758		4.41723	5.4276	7.5976	4.6437	0	11.133	9.9949	8.2253	8.1201
PBANKA_1461800	26S protease regulatory subunit 8, putative	0.487172	0.25769		4.37542	3.6184	2.5325	6.9656	4.3852	3.7109	3.5696	2.991	2.2146
PBANKA_1410400	V-type proton ATPase catalytic subunit A, putative	-1.53602	0.00941516		4.3082	7.2368	0	2.3219	7.6741	11.751	10.709	15.703	11.811
PBANKA_0110100	conserved Plasmodium protein, unknown function	NA	0.0571869	●	4.29305	0	2.5325	6.9656	7.6741	0	0	0	0
PBANKA_0834300	gamma-tubulin complex component, putative	1.10195	0.00293802		4.15403	3.6184	5.0651	4.6437	3.2889	1.8555	1.4278	2.2433	2.2146
PBANKA_1423600	40S ribosomal protein S16, putative	-1.19288	0.0246368		4.05817	5.4276	5.0651	4.6437	1.0963	12.988	9.281	5.982	8.8583
PBANKA_0928500	ATP-dependent zinc metalloprotease FTSH, putative	NA	0.0948022		4.04045	1.8092	5.0651	9.2875	0	0	0	0	0
PBANKA_1116800	conserved protein, unknown function	-2.21699	4.29551e-06		4.02587	5.4276	5.0651	2.3219	3.2889	19.173	19.276	19.442	16.978
PBANKA_1211000	GMP synthase [glutamine-hydrolyzing], putative	-0.26844	0.652043		4.02325	9.046	2.5325	2.3219	2.1926	6.1849	4.2835	4.4865	4.4292
PBANKA_1238800	karyopherin beta, putative	-0.825311	0.082397		3.87995	3.6184	5.0651	4.6437	2.1926	9.8958	4.9974	4.4865	8.1201
PBANKA_0308600	asparagine--tRNA ligase, putative	-1.43735	0.00708845		3.8127	7.2368	2.5325	0	5.4815	10.514	9.9949	9.7208	11.073
PBANKA_0616700	NIMA related kinase 4	4.61412	0.0507974		3.7867	1.8092	7.5976	4.6437	1.0963	0.61849	0	0	0
PBANKA_1016300	proliferation-associated protein 2g4, putative	-0.983029	0.0342332	●	3.7518	5.4276	5.0651	2.3219	2.1926	5.5664	9.9949	5.982	8.1201
PBANKA_1309900	M17 leucyl aminopeptidase, putative	-0.619444	0.0898764	●	3.7518	5.4276	5.0651	2.3219	2.1926	6.1849	5.7114	6.7298	4.4292
PBANKA_1134100	T-complex protein 1 subunit delta, putative	-1.73937	0.0154786	●	3.72772	7.2368	0	0	7.6741	8.6588	12.137	15.703	13.287
PBANKA_0922100	40S ribosomal protein S18, putative	0.499409	0.656058		3.63187	9.046	0	0	5.4815	3.7109	2.8557	1.4955	2.2146
PBANKA_1210800	hypoxanthine-guanine phosphoribosyltransferase, putative	0.145134	0.767458		3.60588	3.6184	5.0651	4.6437	1.0963	4.9479	2.1418	3.7388	2.2146
PBANKA_1409600	meiosis-specific nuclear structural protein 1, putative	0.570079	0.574023		3.53862	7.2368	2.5325	0	4.3852	0.61849	0	4.4865	4.4292
PBANKA_1008800	glucose-6-phosphate isomerase, putative	-1.18612	0.105855		3.49945	1.8092	0	2.3219	9.8667	6.1849	7.8531	7.4776	10.335
PBANKA_0703900	receptor for activated c kinase, putative	-0.776338	0.238427		3.48597	7.2368	0	2.3219	4.3852	4.9479	9.281	4.4865	5.1674
PBANKA_0510900	40S ribosomal protein S2, putative	-0.990186	0.015586		3.42765	1.8092	5.0651	4.6437	2.1926	7.4218	5.7114	5.982	8.1201
PBANKA_0301300	conserved Plasmodium protein, unknown function	0.206877	0.830471		3.22538	1.8092	0	2.3219	8.7704	3.0924	2.1418	2.991	2.9528
PBANKA_1010500	Hsp70/Hsp90 organizing protein, putative	-1.30899	0.0110122	●	3.16442	0	2.5325	4.6437	5.4815	8.6588	7.8531	6.7298	8.1201
PBANKA_1117100	histone H3 variant, putative	2.1659	0.0625922		3.16183	3.6184	0	4.6437	4.3852	0.61849	0.71392	0.74776	0.73819
PBANKA_0931100	conserved protein, unknown function	0.816529	0.340934		3.15095	5.4276	2.5325	4.6437	0	1.237	0.71392	2.991	2.2146
PBANKA_1031900	eukaryotic translation initiation factor 2 subunit gamma, putative	-1.76363	0.00505968		3.12953	3.6184	0	2.3219	6.5778	8.0403	10.709	10.469	13.287
PBANKA_0937700	60S ribosomal protein L36, putative	-0.824034	0.166736		3.08633	5.4276	2.5325	0	4.3852	4.3294	7.8531	5.982	3.691
PBANKA_0619900	Obg-like ATPase 1, putative	-0.392665	0.299519		3.06858	1.8092	2.5325	4.6437	3.2889	3.7109	5.7114	3.7388	2.9528
PBANKA_1135100	40S ribosomal protein S15, putative	-1.37779	0.00870173	●	3.03367	5.4276	0	2.3219	4.3852	8.0403	7.1392	8.9731	7.3819
PBANKA_0811300	exportin-7, putative	0.921394	0.245091		3.02542	3.6184	5.0651	2.3219	1.0963	1.237	0.71392	0.74776	3.691
PBANKA_0109100	transketolase, putative	-0.952259	0.0403408		2.9931	3.6184	5.0651	0	3.2889	5.5664	5.7114	5.982	5.9056
PBANKA_0603200	eukaryotic translation initiation factor 5A, putative	0.39398	0.416022	●	2.97272	3.6184	2.5325	4.6437	1.0963	2.4739	2.8557	2.2433	1.4764
PBANKA_1324400	60S ribosomal protein L27, putative	-1.27635	0.0151323	●	2.94042	3.6184	2.5325	2.3219	3.2889	8.0403	9.281	7.4776	3.691
PBANKA_0919900	ATP-dependent 6-phosphofructokinase, putative	0.573383	0.235885		2.94042	3.6184	2.5325	2.3219	3.2889	1.237	0.71392	3.7388	2.2146
PBANKA_1035200	LCCL domain-containing protein	-1.19781	0.16926		2.91898	1.8092	0	0	9.8667	5.5664	7.8531	5.982	7.3819
PBANKA_1234800	40S ribosomal protein S9, putative	-1.76094	0.00404849		2.9081	3.6184	2.5325	0	5.4815	12.37	10.709	8.2253	8.1201
PBANKA_1034100	FANCJ-like helicase, putative	NA	0.126921		2.89985	1.8092	7.5976	0	2.1926	0	0	0	0
PBANKA_0716000	structural maintenance of chromosomes protein 3, putative	2.37669	0.0712024		2.88775	3.6184	0	4.6437	3.2889	0	0	0.74776	1.4764
PBANKA_1202400	60S ribosomal protein L13, putative	-1.63316	0.00720265		2.7945	1.8092	2.5325	4.6437	2.1926	9.8958	11.423	5.2343	8.1201
PBANKA_1004000	cytosolic glyoxalase II, putative	-0.0091475	0.980596		2.7945	1.8092	2.5325	4.6437	2.1926	2.4739	3.5696	2.991	2.2146
PBANKA_0107300	T-complex protein 1 subunit zeta, putative	-1.45692	0.00203193	●	2.7622	1.8092	2.5325	2.3219	4.3852	6.8034	6.4253	9.7208	7.3819
PBANKA_0406800	pre-mRNA-processing factor 19, putative	1.89443	0.0289423		2.7622	1.8092	2.5325	2.3219	4.3852	0	0	1.4955	1.4764
PBANKA_1019500	60S ribosomal protein L5, putative	-1.95172	0.00637733	●	2.7596	5.4276	0	2.3219	3.2889	9.8958	14.992	7.4776	10.335
PBANKA_0708000	protein transport protein SEC23, putative	-0.408832	0.273915		2.66635	3.6184	2.5325	2.3219	2.1926	3.0924	2.1418	5.2343	3.691
PBANKA_1432200	male development gene 1	0.234718	0.404362		2.66635	3.6184	2.5325	2.3219	2.1926	2.4739	2.1418	1.4955	2.9528
PBANKA_1013100	60S ribosomal protein L14, putative	-0.391809	0.523249		2.5408	1.8092	5.0651	0	3.2889	3.0924	3.5696	2.2433	4.4292
PBANKA_0503900	conserved Plasmodium protein, unknown function	NA	0.136166	●	2.5313	0	0	4.6437	5.4815	0	0	0	0
PBANKA_0524300	tryptophan-rich protein	0.987892	0.016344	●	2.48813	1.8092	2.5325	2.3219	3.2889	0.61849	1.4278	1.4955	1.4764
PBANKA_1446800	60 kDa chaperonin, putative	-4.15558	1.36e-05	●	2.46667	0	0	0	9.8667	42.676	49.974	40.379	42.815
PBANKA_1456200	rab specific GDP dissociation inhibitor, putative	0.212231	0.786424		2.4558	1.8092	2.5325	0	5.4815	1.8555	1.4278	2.2433	2.9528
PBANKA_1033900	40S ribosomal protein S8e, putative	-1.86819	0.0165728		2.4532	5.4276	0	0	4.3852	11.751	10.709	5.982	7.3819
PBANKA_1037500	adenylyl cyclase alpha	NA	0.0502832		2.43545	1.8092	0	4.6437	3.2889	0	0	0	0
PBANKA_1231800	60S ribosomal protein L12, putative	-1.63837	0.000767638		2.39227	3.6184	2.5325	2.3219	1.0963	9.2773	7.1392	6.7298	6.6437
PBANKA_1122900	hexokinase, putative	-1.15868	0.145693		2.35735	7.2368	0	0	2.1926	4.9479	5.7114	4.4865	5.9056
PBANKA_1425100	karyopherin alpha, putative	-0.802707	0.000529714		2.21405	1.8092	2.5325	2.3219	2.1926	3.7109	3.5696	3.7388	4.4292
PBANKA_1456900	translation initiation factor SUI1, putative	-0.436747	0.0277257		2.21405	1.8092	2.5325	2.3219	2.1926	2.4739	3.5696	2.991	2.9528
PBANKA_1009300	clathrin light chain, putative	-0.865835	0.346155	●	2.17912	5.4276	0	0	3.2889	1.8555	2.1418	5.982	5.9056
PBANKA_1331400	kelch domain-containing protein, putative	-0.00110409	0.998863		2.12908	1.8092	0	2.3219	4.3852	1.8555	0.71392	3.7388	2.2146
PBANKA_0941500	40S ribosomal protein S4, putative	-2.93826	0.000267058		2.09675	1.8092	0	0	6.5778	16.699	17.848	16.451	13.287
PBANKA_1213600	cysteine--tRNA ligase, putative	-1.45473	0.0852607		2.09675	1.8092	0	0	6.5778	6.8034	3.5696	5.2343	7.3819
PBANKA_1440700	ubiquitin-activating enzyme E1, putative	1.51328	0.42236		2.09675	1.8092	0	0	6.5778	0	0.71392	0.74776	1.4764
PBANKA_1210900	phosphoglucomutase, putative	0.0937138	0.877657	●	2.03322	3.6184	0	2.3219	2.1926	2.4739	1.4278	2.2433	1.4764
PBANKA_1010800	CCR4-associated factor 16, putative	-1.02325	0.14666		2.0009	3.6184	0	0	4.3852	3.0924	4.9974	4.4865	3.691
PBANKA_1445100	ATP-dependent protease subunit ClpQ, putative	2.0108	0.302583		1.99003	5.4276	2.5325	0	0	1.237	0	0	0.73819
PBANKA_1022000	40S ribosomal protein S25, putative	-1.46392	0.00581156		1.93998	1.8092	2.5325	2.3219	1.0963	6.8034	6.4253	4.4865	3.691
PBANKA_1010600	calmodulin, putative	0.66651	0.0934711	●	1.93998	1.8092	2.5325	2.3219	1.0963	1.237	1.4278	0.74776	1.4764
PBANKA_0833600	importin alpha re-exporter, putative	1.49483	0.546093		1.91853	0	0	0	7.6741	1.237	0	0.74776	0.73819
PBANKA_0412800	eukaryotic translation initiation factor 4E, putative	-1.5462	0.0894907		1.90505	5.4276	0	0	2.1926	3.0924	4.2835	8.9731	5.9056
PBANKA_0312400	DNA-directed RNA polymerase II subunit RPB2, putative	1.10016	0.242388		1.855	1.8092	0	2.3219	3.2889	1.237	0	0.74776	1.4764
PBANKA_1423500	60S ribosomal protein L13-2, putative	-1.79228	0.0218771		1.75915	3.6184	0	2.3219	1.0963	6.1849	9.281	3.7388	5.1674
PBANKA_0414600	40S ribosomal protein S15A, putative	-1.62176	0.00608501		1.75915	3.6184	0	2.3219	1.0963	5.5664	6.4253	5.2343	4.4292
PBANKA_1300700	LCCL domain-containing protein	-1.63667	0.0490436		1.72682	3.6184	0	0	3.2889	3.0924	4.2835	5.982	8.1201
PBANKA_1112300	ras-related protein Rab-1B, putative	-0.291717	0.712989		1.72682	3.6184	0	0	3.2889	1.8555	2.1418	2.2433	2.2146
PBANKA_0107100	proteasome subunit alpha type-2, putative	-0.796989	0.383134	●	1.71857	1.8092	5.0651	0	0	2.4739	4.2835	1.4955	3.691
PBANKA_0312500	origin recognition complex subunit 5, putative	NA	0.173345		1.70907	0	0	4.6437	2.1926	0	0	0	0
PBANKA_0405400	40S ribosomal protein S12, putative	-1.45321	0.0597841	●	1.6659	1.8092	2.5325	2.3219	0	3.7109	7.8531	2.991	3.691
PBANKA_0602700	nucleosome assembly protein, putative	-1.34433	0.00928101	●	1.6659	1.8092	2.5325	2.3219	0	3.7109	4.2835	5.2343	3.691
PBANKA_1336900	conserved Plasmodium protein, unknown function	NA	0.355918		1.64445	0	0	0	6.5778	0	0	0	0
PBANKA_1354400	60S ribosomal protein L18, putative	-1.92255	0.00110713		1.63357	1.8092	2.5325	0	2.1926	4.9479	5.7114	6.7298	7.3819
PBANKA_1433500	PPPDE peptidase domain-containing protein, putative	-0.242734	0.668606		1.63357	1.8092	2.5325	0	2.1926	1.8555	1.4278	1.4955	2.9528
PBANKA_0830000	RNA-binding protein, putative	0.646229	0.359443	●	1.63357	1.8092	2.5325	0	2.1926	1.237	0.71392	0.74776	1.4764
PBANKA_0717800	60S ribosomal protein L15, putative	-1.73252	0.0266835	●	1.63098	5.4276	0	0	1.0963	5.5664	5.7114	5.2343	5.1674
PBANKA_0309100	peptide chain release factor subunit 1, putative	0.643931	0.668573		1.63098	5.4276	0	0	1.0963	1.237	0.71392	0.74776	1.4764
PBANKA_0505100	ADP-ribosylation factor, putative	-1.34526	0.0056317		1.58093	1.8092	0	2.3219	2.1926	4.3294	3.5696	3.7388	4.4292
PBANKA_0816400	ATP-dependent 6-phosphofructokinase, putative	-2.74209	0.00129828		1.5486	1.8092	0	0	4.3852	13.607	9.9949	9.7208	8.1201
PBANKA_0406500	T-complex protein 1 subunit eta, putative	-2.39467	0.00194778	●	1.5486	1.8092	0	0	4.3852	6.1849	8.567	8.2253	9.5965
PBANKA_1362000	glutamate--tRNA ligase, putative	-2.23552	0.00233816	●	1.5486	1.8092	0	0	4.3852	8.6588	7.1392	6.7298	6.6437
PBANKA_0417500	60S ribosomal protein L32, putative	-2.21499	0.0147942		1.5486	1.8092	0	0	4.3852	10.514	7.8531	4.4865	5.9056
PBANKA_1351900	60S ribosomal protein L6, putative	-1.87495	0.0341952		1.5486	1.8092	0	0	4.3852	8.0403	4.9974	6.7298	2.9528
PBANKA_1445400	protein transport protein SEC13	0.146735	0.898707	●	1.53773	3.6184	2.5325	0	0	1.8555	0	0.74776	2.9528
PBANKA_0906400	60S ribosomal protein L35ae, putative	-0.42782	0.683985		1.48507	3.6184	0	2.3219	0	4.3294	1.4278	1.4955	0.73819
PBANKA_0613200	DNA polymerase alpha catalytic subunit A, putative	NA	0.149004	●	1.48507	3.6184	0	2.3219	0	0	0	0	0
PBANKA_1137800	glideosome-associated connector	-2.70347	0.000251434		1.45535	0	2.5325	0	3.2889	9.2773	8.567	11.216	8.8583
PBANKA_0938600	casein kinase 2, alpha subunit	-1.05309	0.200328		1.45535	0	2.5325	0	3.2889	2.4739	1.4278	4.4865	3.691
PBANKA_0310000	protein SIS1, putative	-1.98915	0.0034699		1.45275	3.6184	0	0	2.1926	6.1849	4.9974	5.982	5.9056
PBANKA_1416900	structural maintenance of chromosomes protein 2, putative	2.9404	0.306232		1.435	0	0	4.6437	1.0963	0	0	0.74776	0
PBANKA_0922500	kelch domain-containing protein, putative	-1.814	0.00629093		1.4027	0	0	2.3219	3.2889	4.3294	4.9974	5.2343	5.1674
PBANKA_1417900	conserved Plasmodium protein, unknown function	NA	0.143406		1.4027	0	0	2.3219	3.2889	0	0	0	0
PBANKA_0405600	microtubule-associated protein RP/EB family, putative	NA	0.143406		1.4027	0	0	2.3219	3.2889	0	0	0	0
PBANKA_1142800	conserved protein, unknown function	-2.705	0.00361209		1.37037	0	0	0	5.4815	8.6588	9.281	6.7298	11.073
PBANKA_1003800	V-type proton ATPase subunit B, putative	-1.44152	0.175274	●	1.37037	0	0	0	5.4815	3.0924	2.1418	4.4865	5.1674
PBANKA_0618900	rhoptry protein, putative	-0.853921	0.457837		1.37037	0	0	0	5.4815	1.8555	2.8557	2.2433	2.9528
PBANKA_1450300	ATP synthase subunit beta, mitochondrial	-0.301148	0.834541		1.37037	0	0	0	5.4815	3.0924	1.4278	1.4955	0.73819
PBANKA_1215500	translation machinery-associated protein 7, putative	-0.606158	0.514293		1.30685	1.8092	0	2.3219	1.0963	4.3294	2.1418	0.74776	0.73819
PBANKA_1410300	M1-family alanyl aminopeptidase, putative	-2.92927	0.000534449		1.27452	1.8092	0	0	3.2889	8.0403	10.709	11.964	8.1201
PBANKA_1137000	bergheilysin	-2.70951	0.000321696	●	1.27452	1.8092	0	0	3.2889	9.8958	7.8531	7.4776	8.1201
PBANKA_1231700	60S ribosomal protein L2, putative	-2.55764	0.000337492		1.27452	1.8092	0	0	3.2889	8.0403	7.8531	7.4776	6.6437
PBANKA_1232500	eukaryotic translation initiation factor 3 subunit B, putative	-2.38587	0.00152181		1.27452	1.8092	0	0	3.2889	6.8034	5.7114	8.2253	5.9056
PBANKA_1301400	proteasome subunit alpha type-1, putative	-0.964838	0.227002	●	1.27452	1.8092	0	0	3.2889	1.8555	2.1418	3.7388	2.2146
PBANKA_1325000	40S ribosomal protein S28e, putative	-1.21679	0.084081		1.2136	0	2.5325	2.3219	0	2.4739	2.8557	3.7388	2.2146
PBANKA_1338300	60S ribosomal protein L6, putative	-2.46444	0.00286576		1.17867	3.6184	0	0	1.0963	5.5664	8.567	5.982	5.9056
PBANKA_1407600	60S ribosomal protein L24, putative	-0.908316	0.343289		1.17867	3.6184	0	0	1.0963	3.7109	1.4278	1.4955	2.2146
PBANKA_1142400	nucleoside diphosphate kinase b, putative	-0.748152	0.527847		1.17867	3.6184	0	0	1.0963	1.237	0	2.991	3.691
PBANKA_1137200	protein transport protein Sec24A, putative	2.6125	0.213058		1.12862	0	0	2.3219	2.1926	0	0	0	0.73819
PBANKA_0517500	bromodomain protein 1, putative	NA	0.134238		1.12862	0	0	2.3219	2.1926	0	0	0	0
PBANKA_1231500	ubiquitin carboxyl-terminal hydrolase 2, putative	NA	0.134238	●	1.12862	0	0	2.3219	2.1926	0	0	0	0
PBANKA_0939600	polyadenylate-binding protein-interacting protein 1, putative	-3.88753	0.000412309		1.0963	0	0	0	4.3852	21.029	17.134	12.712	14.026
PBANKA_1346600	glutamine--tRNA ligase, putative	-2.37498	0.0143834		1.0963	0	0	0	4.3852	3.7109	7.1392	6.7298	5.1674
PBANKA_1320100	conserved Plasmodium protein, unknown function	0.561257	0.774205	●	1.0963	0	0	0	4.3852	0	0	1.4955	1.4764
PBANKA_1343200	conserved Plasmodium protein, unknown function	NA	0.355918		1.0963	0	0	0	4.3852	0	0	0	0
PBANKA_1219800	Cg2 protein, putative	NA	0.355918		1.0963	0	0	0	4.3852	0	0	0	0
PBANKA_0933900	glyoxalase I, putative	NA	0.355918		1.0963	0	0	0	4.3852	0	0	0	0
PBANKA_1018500	transcription factor BTF3, putative	-1.36557	0.0621498	●	1.08543	1.8092	2.5325	0	0	3.0924	2.1418	3.7388	2.2146
PBANKA_1355100	40S ribosomal protein S6, putative	-3.50828	0.00068757		1.00045	1.8092	0	0	2.1926	14.844	12.851	9.7208	8.1201
PBANKA_0918000	60S acidic ribosomal protein P0, putative	-3.31328	0.00340031		1.00045	1.8092	0	0	2.1926	14.225	11.423	8.2253	5.9056
PBANKA_1310800	40S ribosomal protein S5, putative	-2.56921	0.000242818		1.00045	1.8092	0	0	2.1926	6.1849	6.4253	5.2343	5.9056
PBANKA_0906500	60S ribosomal protein L28, putative	-2.43124	0.00047504		1.00045	1.8092	0	0	2.1926	6.1849	4.9974	5.2343	5.1674
PBANKA_0511900	60S ribosomal protein L3, putative	-4.06674	0.000286636		0.9072	0	2.5325	0	1.0963	19.173	17.134	11.216	13.287
PBANKA_0920000	multiprotein-bridging factor 1, putative	-1.43642	0.0493682		0.9072	0	2.5325	0	1.0963	2.4739	2.1418	2.991	2.2146
PBANKA_1036600	ribonucleoside-diphosphate reductase small chain, putative	-0.437194	0.660207	●	0.9072	0	2.5325	0	1.0963	1.237	0.71392	0.74776	2.2146
PBANKA_1362900	lysine--tRNA ligase, putative	-3.87996	2.33895e-05		0.822225	0	0	0	3.2889	11.751	12.137	13.46	11.073
PBANKA_0519900	conserved Plasmodium protein, unknown function	-3.61514	0.000177071	●	0.822225	0	0	0	3.2889	11.751	10.709	9.7208	8.1201
PBANKA_1214000	heat shock protein 60, putative	-3.39508	0.00980263		0.822225	0	0	0	3.2889	9.8958	13.564	5.2343	5.9056
PBANKA_1411300	eukaryotic translation initation factor 4 gamma, putative	-2.82968	0.00565072		0.822225	0	0	0	3.2889	8.0403	6.4253	4.4865	4.4292
PBANKA_0910200	protein phosphatase PPM2	-2.30376	0.0333031	●	0.822225	0	0	0	3.2889	3.0924	4.9974	2.2433	5.9056
PBANKA_0410600	60S ribosomal protein L26, putative	-2.26367	0.0230156	●	0.822225	0	0	0	3.2889	5.5664	4.2835	2.991	2.9528
PBANKA_0614500	eukaryotic translation initiation factor 3 subunit I, putative	-2.10891	0.0238506		0.822225	0	0	0	3.2889	2.4739	4.2835	3.7388	3.691
PBANKA_0404600	activator of Hsp90 ATPase, putative	-1.83438	0.071564		0.822225	0	0	0	3.2889	3.7109	3.5696	1.4955	2.9528
PBANKA_1206100	eukaryotic translation initiation factor 3 subunit D, putative	-1.52166	0.198052		0.822225	0	0	0	3.2889	4.3294	2.1418	1.4955	1.4764
PBANKA_0813500	SAP domain-containing protein, putative	-1.34837	0.268875		0.822225	0	0	0	3.2889	2.4739	0.71392	1.4955	3.691
PBANKA_1317500	glucose-6-phosphate dehydrogenase-6-phosphogluconolactonase, putative	-0.987026	0.486527		0.822225	0	0	0	3.2889	0.61849	0.71392	1.4955	3.691
PBANKA_0209200	parasite-infected erythrocyte surface protein	-0.809963	0.511062		0.822225	0	0	0	3.2889	0.61849	1.4278	2.2433	1.4764
PBANKA_1009500	glutamate synthase [NADH], putative	-0.792065	0.561019		0.822225	0	0	0	3.2889	1.237	0	2.2433	2.2146
PBANKA_0604200	zinc finger protein, putative	-0.112881	0.939501		0.822225	0	0	0	3.2889	0.61849	0.71392	0.74776	1.4764
PBANKA_0824700	thioredoxin reductase, putative	0.158059	0.925674	●	0.822225	0	0	0	3.2889	0	0.71392	1.4955	0.73819
PBANKA_1364300	glycerol kinase, putative	-2.0699	0.0467134	●	0.726375	1.8092	0	0	1.0963	1.8555	1.4278	4.4865	4.4292
PBANKA_0824800	polyadenylate-binding protein 2, putative	-2.04757	0.00432643		0.726375	1.8092	0	0	1.0963	2.4739	2.8557	2.991	3.691
PBANKA_1222400	ubiquitin regulatory protein, putative	-1.10848	0.176684	●	0.726375	1.8092	0	0	1.0963	1.8555	1.4278	2.2433	0.73819
PBANKA_1347800	20 kDa chaperonin, putative	-2.5197	0.0152284		0.633125	0	2.5325	0	0	4.3294	4.9974	2.2433	2.9528
PBANKA_1428700	eukaryotic translation initiation factor 3 subunit A, putative	-4.95106	1.13882e-06		0.54815	0	0	0	2.1926	17.318	18.562	15.703	16.24
PBANKA_0914400	heat shock protein 70, putative	-4.59664	1.42102e-06		0.54815	0	0	0	2.1926	14.225	13.564	12.712	12.549
PBANKA_0937200	RNA-binding protein, putative	-4.56791	8.09433e-06		0.54815	0	0	0	2.1926	11.751	14.992	12.712	12.549
PBANKA_1019700	conserved Plasmodium protein, unknown function	-4.34513	0.000183363		0.54815	0	0	0	2.1926	12.988	8.567	9.7208	13.287
PBANKA_0405500	60S ribosomal protein L7, putative	-4.11894	0.00126957		0.54815	0	0	0	2.1926	11.751	10.709	10.469	5.1674
PBANKA_1450700	clustered-asparagine-rich protein, putative	-3.86815	0.000333607		0.54815	0	0	0	2.1926	8.6588	9.9949	5.982	7.3819
PBANKA_0912300	tudor staphylococcal nuclease, putative	-3.6944	0.00118356		0.54815	0	0	0	2.1926	8.6588	8.567	6.7298	4.4292
PBANKA_1121700	leucine--tRNA ligase, putative	-3.03224	0.00979602		0.54815	0	0	0	2.1926	6.1849	2.8557	2.991	5.9056
PBANKA_1338600	60S ribosomal protein L23, putative	-2.86597	0.00683272		0.54815	0	0	0	2.1926	4.3294	5.7114	2.991	2.9528
PBANKA_1416300	40S ribosomal protein S19, putative	-2.51521	0.00791418		0.54815	0	0	0	2.1926	3.7109	2.1418	2.991	3.691
PBANKA_1127700	nicotinate phosphoribosyltransferase, putative	-2.45079	0.0061159		0.54815	0	0	0	2.1926	2.4739	3.5696	2.991	2.9528
PBANKA_0823000	ubiquitin-like protein, putative	-2.41176	0.0190682		0.54815	0	0	0	2.1926	4.3294	2.1418	2.2433	2.9528
PBANKA_1317400	HSP90 co-chaperone p23, putative	-2.34434	0.0207722		0.54815	0	0	0	2.1926	3.0924	2.8557	1.4955	3.691
PBANKA_0715200	eukaryotic translation initiation factor 3 subunit G, putative	-2.30157	0.0624668		0.54815	0	0	0	2.1926	4.9479	2.1418	2.2433	1.4764
PBANKA_0610400	non-SERCA-type Ca2+ -transporting P-ATPase, putative	-2.0244	0.0526345		0.54815	0	0	0	2.1926	3.0924	2.8557	1.4955	1.4764
PBANKA_0914300	protein disulfide isomerase related protein, putative	-1.78919	0.0919991		0.54815	0	0	0	2.1926	2.4739	2.1418	0.74776	2.2146
PBANKA_1463000	osmiophilic body protein G377	-1.39013	0.290342		0.54815	0	0	0	2.1926	0.61849	1.4278	0.74776	2.9528
PBANKA_1202100	MKT1 domain-containing protein, putative	-1.37086	0.219106		0.54815	0	0	0	2.1926	1.237	0.71392	2.2433	1.4764
PBANKA_1008200	cGMP-dependent protein kinase	-1.36221	0.169378		0.54815	0	0	0	2.1926	1.237	1.4278	1.4955	1.4764
PBANKA_1457800	ADP-ribosylation factor GTPase-activating protein, putative	-1.19452	0.274803		0.54815	0	0	0	2.1926	0.61849	1.4278	1.4955	1.4764
PBANKA_0718800	small GTP-binding protein sar1, putative	-1.16684	0.282017	●	0.54815	0	0	0	2.1926	1.237	0.71392	1.4955	1.4764
PBANKA_1023900	glutathione S-transferase, putative	-1.15969	0.283388		0.54815	0	0	0	2.1926	1.237	1.4278	1.4955	0.73819
PBANKA_0833000	profilin	-0.97635	0.460195		0.54815	0	0	0	2.1926	0.61849	0.71392	2.2433	0.73819
PBANKA_1306200	tRNA import protein tRIP	-0.961745	0.41403		0.54815	0	0	0	2.1926	0.61849	1.4278	0.74776	1.4764
PBANKA_1035100	rRNA 2'-O-methyltransferase fibrillarin, putative	-0.438743	0.788953		0.54815	0	0	0	2.1926	0	0	1.4955	1.4764
PBANKA_1218500	protein phosphatase inhibitor 2, putative	-0.438743	0.788953		0.54815	0	0	0	2.1926	0	0	1.4955	1.4764
PBANKA_0515200	MORN repeat-containing protein 1, putative	-0.299611	0.841121		0.54815	0	0	0	2.1926	1.237	0.71392	0.74776	0
PBANKA_0803600	importin-7, putative	-0.299611	0.841121		0.54815	0	0	0	2.1926	1.237	0.71392	0.74776	0
PBANKA_1461600	conserved Plasmodium protein, unknown function	NA	0.355918		0.54815	0	0	0	2.1926	0	0	0	0
PBANKA_1120100	conserved Plasmodium protein, unknown function	NA	0.355918		0.54815	0	0	0	2.1926	0	0	0	0
PBANKA_1117500	ribosomal protein L27a, putative	-4.46336	0.00519756	●	0.4523	1.8092	0	0	0	12.988	14.278	7.4776	5.1674
PBANKA_1406700	carbamoyl phosphate synthetase, putative	-4.03437	3.38532e-05		0.4523	1.8092	0	0	0	6.1849	7.8531	8.2253	7.3819
PBANKA_1234200	40S ribosomal protein S24, putative	-3.33464	0.000362711		0.4523	1.8092	0	0	0	4.3294	4.9974	5.2343	3.691
PBANKA_1338400	V-type proton ATPase subunit G, putative	-2.63828	0.00522975	●	0.4523	1.8092	0	0	0	2.4739	2.8557	2.2433	3.691
PBANKA_1226500	proteasome subunit beta type-4, putative	-2.23023	0.0246782		0.4523	1.8092	0	0	0	1.8555	1.4278	2.991	2.2146
PBANKA_1134200	pyrroline-5-carboxylate reductase, putative	-2.08176	0.0992167	●	0.4523	1.8092	0	0	0	1.8555	3.5696	1.4955	0.73819
PBANKA_0720300	eukaryotic translation initiation factor 3 subunit M, putative	-1.94564	0.0360355		0.4523	1.8092	0	0	0	1.8555	2.1418	1.4955	1.4764
PBANKA_1126400	transportin, putative	-0.870437	0.550759		0.4523	1.8092	0	0	0	1.8555	0.71392	0	0.73819
PBANKA_1210200	PRE-binding protein, putative	-6.73385	0.000205584		0.274075	0	0	0	1.0963	37.728	32.126	25.424	21.408
PBANKA_0714200	chaperone protein ClpB1, putative	-6.60357	4.79855e-05		0.274075	0	0	0	1.0963	21.029	32.126	23.928	29.528
PBANKA_1307800	heat shock protein 90, putative	-5.18751	0.00132254		0.274075	0	0	0	1.0963	12.988	12.851	6.7298	7.3819
PBANKA_0615400	serine--tRNA ligase, putative	-4.6067	0.00142989		0.274075	0	0	0	1.0963	5.5664	9.9949	5.982	5.1674
PBANKA_0922300	threonine--tRNA ligase, putative	-4.47831	2.49348e-05		0.274075	0	0	0	1.0963	6.8034	4.9974	6.7298	5.9056
PBANKA_1018600	60S ribosomal protein L21, putative	-4.02636	0.00148363	●	0.274075	0	0	0	1.0963	6.1849	4.9974	2.991	3.691
PBANKA_0807600	40S ribosomal protein S11, putative	-3.91325	0.00281158	●	0.274075	0	0	0	1.0963	5.5664	4.9974	3.7388	2.2146
PBANKA_1347700	isoleucine--tRNA ligase, putative	-3.73673	0.000169007		0.274075	0	0	0	1.0963	4.3294	2.8557	3.7388	3.691
PBANKA_0604800	eukaryotic translation initiation factor 3 subunit C, putative	-3.71811	0.00258364		0.274075	0	0	0	1.0963	4.9479	4.2835	2.2433	2.9528
PBANKA_0204500	LCCL domain-containing protein, putative	-3.7017	0.00854194		0.274075	0	0	0	1.0963	2.4739	2.8557	5.982	2.9528
PBANKA_1460400	peptidyl-prolyl cis-trans isomerase FKBP35, putative	-3.67084	5.85063e-05		0.274075	0	0	0	1.0963	3.7109	3.5696	2.991	3.691
PBANKA_0617200	40S ribosomal protein S10, putative	-3.67084	5.85063e-05	●	0.274075	0	0	0	1.0963	3.7109	3.5696	2.991	3.691
PBANKA_1452600	calcyclin binding protein, putative	-3.65743	0.000837314		0.274075	0	0	0	1.0963	4.3294	3.5696	2.2433	3.691
PBANKA_1401300	40S ribosomal protein S7, putative	-3.56236	0.0141417		0.274075	0	0	0	1.0963	4.9479	4.2835	2.2433	1.4764
PBANKA_0943100	CCR4-NOT transcription complex subunit 1, putative	-3.50137	0.00175454	●	0.274075	0	0	0	1.0963	4.3294	2.1418	2.991	2.9528
PBANKA_1364200	60S ribosomal protein L17, putative	-3.4946	0.00304214		0.274075	0	0	0	1.0963	4.3294	3.5696	2.2433	2.2146
PBANKA_1028400	60S ribosomal protein L10, putative	-3.43811	0.000561864		0.274075	0	0	0	1.0963	3.0924	2.8557	2.2433	3.691
PBANKA_1209800	proteasome subunit beta type-5, putative	-3.42052	0.0016503		0.274075	0	0	0	1.0963	3.7109	3.5696	2.2433	2.2146
PBANKA_1348900	chaperone binding protein, putative	-3.32682	0.00635399	●	0.274075	0	0	0	1.0963	3.7109	3.5696	2.2433	1.4764
PBANKA_0905600	translation initiation factor eIF-1A, putative	-3.26117	0.00406493		0.274075	0	0	0	1.0963	2.4739	3.5696	2.991	1.4764
PBANKA_0828000	zinc finger protein, putative	-3.18566	0.00951802		0.274075	0	0	0	1.0963	1.8555	1.4278	3.7388	2.9528
PBANKA_1418900	ras-related protein Rab-11A	-3.14917	0.00391929		0.274075	0	0	0	1.0963	3.0924	1.4278	2.991	2.2146
PBANKA_1201900	40S ribosomal protein S20e, putative	-3.14417	0.000907929		0.274075	0	0	0	1.0963	3.0924	2.1418	2.2433	2.2146
PBANKA_1221200	60S ribosomal protein L34, putative	-2.91589	0.0318439		0.274075	0	0	0	1.0963	3.0924	0.71392	2.991	1.4764
PBANKA_1127800	DnaJ protein, putative	-2.81717	0.0219396		0.274075	0	0	0	1.0963	1.8555	2.1418	2.991	0.73819
PBANKA_1358700	conserved Plasmodium protein, unknown function	-2.33759	0.0225316		0.274075	0	0	0	1.0963	1.8555	0.71392	1.4955	1.4764
PBANKA_1214200	ribonucleoside-diphosphate reductase small chain, putative	-2.24068	0.193069	●	0.274075	0	0	0	1.0963	0	0.71392	2.991	1.4764
PBANKA_0105500	glutaredoxin-like protein	-2.2015	0.0773657		0.274075	0	0	0	1.0963	0.61849	0.71392	1.4955	2.2146
PBANKA_1231200	phosducin-like protein 1, putative	-2.14972	0.0703871		0.274075	0	0	0	1.0963	1.237	2.1418	0.74776	0.73819
PBANKA_1025500	NOT family protein, putative	-2.13133	0.0571509	●	0.274075	0	0	0	1.0963	1.8555	0.71392	1.4955	0.73819
PBANKA_0709400	conserved Plasmodium protein, unknown function	-2.07391	0.269659		0.274075	0	0	0	1.0963	2.4739	2.1418	0	0
PBANKA_1014900	coatomer subunit beta, putative	-1.92916	0.0595575		0.274075	0	0	0	1.0963	1.237	0.71392	0.74776	1.4764
PBANKA_1323200	conserved Plasmodium protein, unknown function	-1.0144	0.666774	●	0.274075	0	0	0	1.0963	0	0	0	2.2146
PBANKA_0103300	conserved Plasmodium protein, unknown function	NA	0.0127988		0	0	0	0	0	17.936	9.9949	6.7298	5.1674
PBANKA_0804100	conserved Plasmodium protein, unknown function	NA	0.000290438		0	0	0	0	0	6.1849	11.423	8.9731	7.3819
PBANKA_0509500	conserved protein, unknown function	NA	0.000376157		0	0	0	0	0	7.4218	7.1392	5.2343	10.335
PBANKA_0801200	erythrocyte membrane-associated antigen, putative	NA	8.86606e-05		0	0	0	0	0	6.8034	8.567	8.2253	5.1674
PBANKA_0823100	S-adenosylmethionine synthetase, putative	NA	2.60274e-06		0	0	0	0	0	7.4218	5.7114	6.7298	7.3819
PBANKA_1424200	conserved protein, unknown function	NA	4.20891e-05	●	0	0	0	0	0	6.8034	6.4253	8.2253	5.1674
PBANKA_0407700	60S acidic ribosomal protein P2, putative	NA	0.00169546		0	0	0	0	0	6.8034	9.9949	5.2343	4.4292
PBANKA_0107400	ornithine aminotransferase, putative	NA	0.000490635	●	0	0	0	0	0	6.1849	8.567	5.2343	4.4292
PBANKA_1305100	60S ribosomal protein L1, putative	NA	1.20475e-06	●	0	0	0	0	0	4.9479	4.9974	5.982	5.9056
PBANKA_1229000	Plasmodium exported protein (PHIST), unknown function	NA	0.000415542		0	0	0	0	0	5.5664	7.1392	3.7388	4.4292
PBANKA_1429600	proline--tRNA ligase	NA	5.22336e-06		0	0	0	0	0	4.9479	4.2835	5.2343	5.9056
PBANKA_1026200	NADP-specific glutamate dehydrogenase, putative	NA	0.00416559		0	0	0	0	0	7.4218	4.9974	2.2433	4.4292
PBANKA_0932200	peptidyl-prolyl cis-trans isomerase, putative	NA	8.31307e-05	●	0	0	0	0	0	4.3294	3.5696	4.4865	5.9056
PBANKA_1143600	alanine--tRNA ligase, putative	NA	0.00020057		0	0	0	0	0	5.5664	4.9974	4.4865	2.9528
PBANKA_0522800	40S ribosomal protein S19, putative	NA	0.00911327		0	0	0	0	0	7.4218	4.9974	2.2433	2.9528
PBANKA_0942500	thioredoxin-like mero protein, putative	NA	3.45001e-06		0	0	0	0	0	4.3294	4.9974	4.4865	3.691
PBANKA_0520000	pyruvate kinase 2, putative	NA	0.00234869		0	0	0	0	0	6.1849	4.9974	2.2433	3.691
PBANKA_0518700	methionine--tRNA ligase, putative	NA	0.000110159		0	0	0	0	0	3.0924	4.2835	5.2343	3.691
PBANKA_1239900	acyl-CoA synthetase, putative	NA	2.14601e-06		0	0	0	0	0	4.3294	3.5696	4.4865	3.691
PBANKA_0415500	coatomer subunit beta, putative	NA	1.4413e-06		0	0	0	0	0	4.3294	3.5696	3.7388	4.4292
PBANKA_1329700	26S proteasome regulatory subunit RPN2, putative	NA	2.09334e-05		0	0	0	0	0	4.3294	4.2835	3.7388	2.9528
PBANKA_1229200	60S ribosomal protein L19, putative	NA	0.000511954		0	0	0	0	0	2.4739	3.5696	3.7388	5.1674
PBANKA_0924800	golgi protein 2	NA	0.000136739	●	0	0	0	0	0	2.4739	3.5696	4.4865	3.691
PBANKA_1030600	p1/s1 nuclease, putative	NA	0.0014268		0	0	0	0	0	3.0924	2.1418	3.7388	5.1674
PBANKA_0928200	conserved protein, unknown function	NA	0.0219175		0	0	0	0	0	5.5664	4.9974	1.4955	1.4764
PBANKA_0817700	RNA-binding protein musashi, putative	NA	3.95611e-06		0	0	0	0	0	3.0924	2.8557	3.7388	2.9528
PBANKA_1446500	asparagine-rich protein, putative	NA	0.00218364		0	0	0	0	0	4.3294	3.5696	2.991	1.4764
PBANKA_1242800	eukaryotic translation initiation factor 3 subunit E, putative	NA	0.00209325		0	0	0	0	0	1.8555	4.2835	3.7388	2.2146
PBANKA_1111400	inositol-3-phosphate synthase, putative	NA	0.000230343		0	0	0	0	0	2.4739	3.5696	3.7388	2.2146
PBANKA_1209000	eukaryotic translation initiation factor 2 subunit beta, putative	NA	9.96943e-05		0	0	0	0	0	3.0924	2.1418	3.7388	2.9528
PBANKA_0416000	high molecular weight rhoptry protein 3, putative	NA	0.00109329		0	0	0	0	0	3.0924	3.5696	1.4955	3.691
PBANKA_0715600	26S protease regulatory subunit 6B, putative	NA	0.00036764		0	0	0	0	0	3.7109	3.5696	2.2433	2.2146
PBANKA_0929900	heat shock protein 90, putative	NA	0.015698		0	0	0	0	0	4.3294	4.2835	2.2433	0.73819
PBANKA_0830200	high molecular weight rhoptry protein 2	NA	8.30099e-05		0	0	0	0	0	2.4739	3.5696	2.991	2.2146
PBANKA_0403000	60S ribosomal protein L44, putative	NA	0.00405489		0	0	0	0	0	4.3294	2.8557	2.2433	1.4764
PBANKA_0913700	coatomer subunit delta, putative	NA	0.00154248		0	0	0	0	0	2.4739	1.4278	3.7388	2.9528
PBANKA_0904100	ras-related protein Rab-6	NA	0.00103942	●	0	0	0	0	0	2.4739	3.5696	2.991	1.4764
PBANKA_1400600	cytoadherence linked asexual protein, putative	NA	0.0116634		0	0	0	0	0	3.0924	1.4278	4.4865	1.4764
PBANKA_1410000	26S protease regulatory subunit 7, putative	NA	0.00185299		0	0	0	0	0	3.7109	2.1418	2.991	1.4764
PBANKA_0917900	26S protease regulatory subunit 6A, putative	NA	0.000490387		0	0	0	0	0	3.7109	2.1418	2.2433	2.2146
PBANKA_1237800	multidrug resistance protein 1, putative	NA	0.00158347		0	0	0	0	0	3.7109	2.8557	1.4955	2.2146
PBANKA_1309500	conserved Plasmodium protein, unknown function	NA	0.0100647		0	0	0	0	0	4.3294	1.4278	1.4955	2.9528
PBANKA_0918100	60S ribosomal protein L38, putative	NA	1.41481e-05		0	0	0	0	0	2.4739	2.1418	2.991	2.2146
PBANKA_0938400	endoplasmic reticulum-resident calcium binding protein, putative	NA	3.13659e-06	●	0	0	0	0	0	2.4739	2.8557	2.2433	2.2146
PBANKA_1206600	26S protease regulatory subunit 4, putative	NA	0.000709912		0	0	0	0	0	3.0924	1.4278	2.2433	2.9528
PBANKA_1239200	ribosome-interacting GTPase 1, putative	NA	0.00479162		0	0	0	0	0	3.7109	2.8557	1.4955	1.4764
PBANKA_0623100	tryptophan-rich protein	NA	0.03096	●	0	0	0	0	0	3.0924	3.5696	0	2.2146
PBANKA_0110400	eukaryotic translation initiation factor 3 subunit L, putative	NA	0.00558003		0	0	0	0	0	1.8555	3.5696	1.4955	1.4764
PBANKA_1350600	nuclear movement protein, putative	NA	6.7516e-05	●	0	0	0	0	0	2.4739	2.1418	2.2433	1.4764
PBANKA_1354500	60S ribosomal protein L18-2, putative	NA	0.0107103		0	0	0	0	0	3.0924	2.8557	0.74776	1.4764
PBANKA_0512700	conserved Plasmodium protein, unknown function	NA	0.00177225		0	0	0	0	0	1.237	2.8557	1.4955	2.2146
PBANKA_0943600	60S acidic ribosomal protein P1, putative	NA	0.0117961	●	0	0	0	0	0	1.237	3.5696	1.4955	1.4764
PBANKA_0905000	40S ribosomal protein S21, putative	NA	2.98239e-05		0	0	0	0	0	1.8555	2.1418	2.2433	1.4764
PBANKA_1318100	aminopeptidase P, putative	NA	0.00883167		0	0	0	0	0	2.4739	0.71392	1.4955	2.9528
PBANKA_0619100	40S ribosomal protein S5, putative	NA	0.000374199		0	0	0	0	0	2.4739	1.4278	2.2433	1.4764
PBANKA_0416700	bacterial histone-like protein, putative	NA	0.000336341		0	0	0	0	0	2.4739	1.4278	1.4955	2.2146
PBANKA_0821700	inosine-5'-monophosphate dehydrogenase, putative	NA	0.00887898		0	0	0	0	0	2.4739	1.4278	0.74776	2.9528
PBANKA_1357200	heat shock protein 110, putative	NA	0.134984		0	0	0	0	0	1.8555	4.9974	0.74776	0
PBANKA_0205200	conserved Plasmodium protein, unknown function	NA	0.00962032		0	0	0	0	0	3.0924	2.1418	0.74776	1.4764
PBANKA_0205000	conserved Plasmodium protein, unknown function	NA	0.00299937		0	0	0	0	0	1.237	2.8557	1.4955	1.4764
PBANKA_0605300	eukaryotic translation initiation factor 5, putative	NA	0.00753696		0	0	0	0	0	1.8555	2.8557	0.74776	1.4764
PBANKA_0706800	DnaJ protein, putative	NA	0.0244787		0	0	0	0	0	2.4739	0	2.2433	2.2146
PBANKA_1432000	signal recognition particle subunit SRP19, putative	NA	0.000490444		0	0	0	0	0	2.4739	1.4278	1.4955	1.4764
PBANKA_0212100	eukaryotic translation initiation factor 2 subunit alpha	NA	0.0146789		0	0	0	0	0	3.0924	1.4278	0.74776	1.4764
PBANKA_1144100	ABC transporter E family member 1, putative	NA	0.137492		0	0	0	0	0	4.3294	1.4278	0	0.73819
PBANKA_0401800	HAD superfamily protein, putative	NA	0.000302582		0	0	0	0	0	1.237	1.4278	1.4955	2.2146
PBANKA_0823500	glutamine synthetase, putative	NA	0.00436701		0	0	0	0	0	1.237	2.1418	0.74776	2.2146
PBANKA_0919000	26S proteasome regulatory subunit RPN7, putative	NA	0.00293773		0	0	0	0	0	1.8555	0.71392	2.2433	1.4764
PBANKA_0717000	arsenical pump-driving ATPase, putative	NA	0.00273103		0	0	0	0	0	1.8555	0.71392	1.4955	2.2146
PBANKA_0105600	translation initiation factor IF-2, putative	NA	3.90921e-06		0	0	0	0	0	1.8555	1.4278	1.4955	1.4764
PBANKA_0207000	calcium-transporting ATPase, putative	NA	0.00257267	●	0	0	0	0	0	1.8555	1.4278	0.74776	2.2146
PBANKA_0517000	early transcribed membrane protein	NA	0.00257267		0	0	0	0	0	1.8555	1.4278	0.74776	2.2146
PBANKA_1018400	protein arginine N-methyltransferase 1, putative	NA	0.0050457	●	0	0	0	0	0	2.4739	1.4278	0.74776	1.4764
PBANKA_0302300	aspartate aminotransferase, putative	NA	0.0684334		0	0	0	0	0	2.4739	2.8557	0	0.73819
PBANKA_1120700	nascent polypeptide-associated complex subunit alpha, putative	NA	0.156456		0	0	0	0	0	3.7109	2.1418	0	0
PBANKA_0715900	ubiquitin carboxyl-terminal hydrolase 13, putative	NA	0.00364297		0	0	0	0	0	1.237	1.4278	0.74776	2.2146
PBANKA_0506100	PHAX domain-containing protein, putative	NA	0.00118537		0	0	0	0	0	1.8555	0.71392	1.4955	1.4764
PBANKA_0923400	60S ribosomal protein L35, putative	NA	0.0010443	●	0	0	0	0	0	1.8555	1.4278	1.4955	0.73819
PBANKA_1037300	conserved Plasmodium protein, unknown function	NA	0.00969684		0	0	0	0	0	1.8555	2.1418	0.74776	0.73819
PBANKA_0810600	exoribonuclease, putative	NA	0.0370735		0	0	0	0	0	2.4739	0	1.4955	1.4764
PBANKA_0721700	ran-specific GTPase-activating protein 1, putative	NA	0.016899		0	0	0	0	0	2.4739	0.71392	0.74776	1.4764
PBANKA_0401100	serine/threonine protein kinase, putative	NA	0.00104971		0	0	0	0	0	0.61849	1.4278	1.4955	1.4764
PBANKA_1145800	membrane associated histidine-rich protein 1a	NA	0.00104971	●	0	0	0	0	0	0.61849	1.4278	1.4955	1.4764
PBANKA_0401600	N-ethylmaleimide-sensitive fusion protein, putative	NA	0.00104971		0	0	0	0	0	0.61849	1.4278	1.4955	1.4764
PBANKA_1358600	isocitrate dehydrogenase [NADP], mitochondrial, putative	NA	0.0126494		0	0	0	0	0	1.237	0.71392	0.74776	2.2146
PBANKA_1346700	60S ribosomal protein L23, putative	NA	0.000325591		0	0	0	0	0	1.237	1.4278	0.74776	1.4764
PBANKA_1228400	mannose-6-phosphate isomerase, putative	NA	0.0102352		0	0	0	0	0	1.237	2.1418	0.74776	0.73819
PBANKA_0210200	aspartate--tRNA ligase, putative	NA	0.00528474		0	0	0	0	0	1.8555	0.71392	0.74776	1.4764
PBANKA_1365500	exported protein IBIS1	NA	0.0266312		0	0	0	0	0	1.8555	1.4278	1.4955	0
PBANKA_0924900	translation elongation factor EF-1, subunit alpha, putative	NA	0.0696093		0	0	0	0	0	2.4739	0.71392	1.4955	0
PBANKA_1419100	dihydrolipoyllysine-residue succinyltransferase component of 2-oxoglutarate dehydrogenase complex, putative	NA	0.134146		0	0	0	0	0	0	2.1418	2.2433	0
PBANKA_0820000	DnaJ protein, putative	NA	0.00309095		0	0	0	0	0	0.61849	1.4278	0.74776	1.4764
PBANKA_0813900	26S proteasome regulatory subunit RPN8, putative	NA	0.0260036		0	0	0	0	0	0.61849	2.1418	0.74776	0.73819
PBANKA_0520200	ADP/ATP transporter on adenylate translocase, putative	NA	0.0668519		0	0	0	0	0	1.237	0.71392	0	2.2146
PBANKA_1360500	ethanolamine-phosphate cytidylyltransferase	NA	0.0251747		0	0	0	0	0	1.237	1.4278	1.4955	0
PBANKA_0313800	ATP synthase subunit alpha, mitochondrial, putative	NA	0.0495342		0	0	0	0	0	1.8555	0.71392	1.4955	0
PBANKA_1455300	tetratricopeptide repeat protein, putative	NA	0.0476743		0	0	0	0	0	1.8555	1.4278	0.74776	0
PBANKA_1017900	phosphoenolpyruvate carboxylase	NA	0.0482622		0	0	0	0	0	1.8555	1.4278	0	0.73819
PBANKA_1417300	translocation protein SEC63, putative	NA	0.0482622		0	0	0	0	0	1.8555	1.4278	0	0.73819
PBANKA_1039600	26S proteasome regulatory subunit RPN6, putative	NA	0.0482622		0	0	0	0	0	1.8555	1.4278	0	0.73819
PBANKA_1228200	glutamate dehydrogenase, putative	NA	0.110456		0	0	0	0	0	2.4739	0.71392	0.74776	0
PBANKA_1032300	CTP synthase, putative	NA	0.156459		0	0	0	0	0	2.4739	1.4278	0	0
PBANKA_1322700	ATP-dependent RNA helicase DBP5, putative	NA	0.156459		0	0	0	0	0	2.4739	1.4278	0	0
PBANKA_1242700	AP-1 complex subunit beta, putative	NA	0.235932	●	0	0	0	0	0	0	0	2.991	0.73819
PBANKA_1200800	transformer-2 protein homolog beta, putative	NA	0.0417194		0	0	0	0	0	0	0.71392	1.4955	1.4764
PBANKA_0418200	ras-related protein RAB7, putative	NA	0.00460663	●	0	0	0	0	0	0.61849	0.71392	1.4955	0.73819
PBANKA_1403800	translational activator GCN1, putative	NA	0.00411081		0	0	0	0	0	0.61849	0.71392	0.74776	1.4764
PBANKA_1321000	MA3 domain-containing protein, putative	NA	0.038748		0	0	0	0	0	1.237	0	1.4955	0.73819
PBANKA_0833100	M18 aspartyl aminopeptidase, putative	NA	0.0377523	●	0	0	0	0	0	1.237	0	0.74776	1.4764
PBANKA_1128200	polyadenylate-binding protein 3, putative	NA	0.156405	●	0	0	0	0	0	1.237	2.1418	0	0
PBANKA_1235500	conserved protein, unknown function	NA	0.0743125		0	0	0	0	0	1.8555	0.71392	0	0.73819
PBANKA_0502200	26S proteasome regulatory subunit p55, putative	NA	0.139386		0	0	0	0	0	1.8555	1.4278	0	0
PBANKA_1432500	DNA-binding chaperone, putative	NA	0.139386		0	0	0	0	0	1.8555	1.4278	0	0
PBANKA_1325600	valine--tRNA ligase, putative	NA	0.221158		0	0	0	0	0	2.4739	0.71392	0	0
PBANKA_1458000	translation machinery-associated protein 46, putative	NA	0.221158		0	0	0	0	0	2.4739	0.71392	0	0
PBANKA_1315500	sortilin, putative	NA	0.208305		0	0	0	0	0	0	0	2.2433	0.73819
PBANKA_0938300	heat shock protein J2, putative	NA	0.0466368	●	0	0	0	0	0	0	1.4278	0.74776	0.73819
PBANKA_1223100	proteasome subunit alpha type-6, putative	NA	0.134064		0	0	0	0	0	0	1.4278	0	1.4764
PBANKA_1035500	vacuolar protein sorting-associated protein 29, putative	NA	0.0591738		0	0	0	0	0	0.61849	0	1.4955	0.73819
PBANKA_1010000	mitochondrial acidic protein MAM33, putative	NA	0.0384342		0	0	0	0	0	1.237	0.71392	0	0.73819
PBANKA_0610800	eukaryotic translation initiation factor eIF2A, putative	NA	0.135616		0	0	0	0	0	1.237	1.4278	0	0
PBANKA_0402800	EH domain-containing protein, putative	NA	0.192854		0	0	0	0	0	1.8555	0.71392	0	0
PBANKA_1014000	NADP-specific glutamate dehydrogenase, putative	NA	0.355918		0	0	0	0	0	2.4739	0	0	0
PBANKA_1244400	conserved Plasmodium protein, unknown function	NA	0.181374		0	0	0	0	0	0.61849	1.4278	0	0
PBANKA_1220200	lysophospholipase, putative	NA	0.181374		0	0	0	0	0	0.61849	1.4278	0	0
PBANKA_1345800	RNA-binding protein, putative	NA	0.15646		0	0	0	0	0	1.237	0.71392	0	0
PBANKA_0517200	haloacid dehalogenase-like hydrolase, putative	NA	0.15646		0	0	0	0	0	1.237	0.71392	0	0
PBANKA_0522900	pre-mRNA-splicing helicase BRR2, putative	NA	0.355918		0	0	0	0	0	0	0	0	1.4764
PBANKA_1426700	hydroxymethyldihydropterin pyrophosphokinase-dihydropteroate synthase, putative	NA	0.355918		0	0	0	0	0	1.237	0	0	0
PBANKA_1101300	skeleton-binding protein 1	NA	0.355918		0	0	0	0	0	1.237	0	0	0
PBANKA_0926600	protein GCN20, putative	NA	0.355918		0	0	0	0	0	1.237	0	0	0
